# Supplementary material for: 4-Methyl­benzyl­ammonium nitrate
Source: Acta Crystallogr Sect E Struct Rep Online. 2013 Aug 21;69(Pt 9):o1453. doi: 10.1107/S1600536813022836 (PMC3884420; doi:10.1107/S1600536813022836)
Supplement: Supplementary file 1 [file e-69-o1453-sup1.cif]

##############################################################################
#                                                                            #
# This CIF contains the data in a paper accepted for publication in          #
# Acta Crystallographica Section E. It conforms to the requirements of       #
# Notes for Authors for Acta Crystallographica Section E, and has been       #
# peer reviewed under the auspices of the IUCr Commission on Journals.       #
#                                                                            #
# Full details of the Crystallographic Information File format               #
# are given in the paper "The Crystallographic Information File (CIF):       #
# a New Standard Archive File for Crystallography" by S. R. Hall, F. H.      #
# Allen and I. D. Brown [Acta Cryst. (1991), A47, 655-685].                  #
#                                                                            #
# The current version of the core CIF dictionary is obtainable from          #
# ftp://ftp.iucr.org/pub/cif_core.dic.                                       #
#                                                                            #
# Software is freely available for graphical display of the structure(s)     #
# in this CIF. For information consult the CIF software page                 #
# http://www.iucr.org/resources/cif/software.                                #
#                                                                            #
# This file may be used for bona fide research purposes within the           #
# scientific community so long as proper attribution is given to the journal # 
# article from which it was obtained.                                        #
#                                                                            #
##############################################################################
data_I
_audit_creation_method     SHELXL-97
_journal_date_recd_electronic     2013-08-13
_journal_date_accepted     2013-08-13
_journal_name_full     'Acta Crystallographica, Section E'
_journal_year     2013
_journal_volume     69
_journal_issue      9
_journal_page_first     o1453
_journal_page_last     o1453
_journal_paper_category     QO
_journal_paper_doi     10.1107/S1600536813022836
_journal_coeditor_code     HB7131
_publ_contact_author_name     'Marouani Houda'
_publ_contact_author_address
;
Laboratoire de Chimie des Mat\'eriaux
Facult\'e des Sciences de Bizerte
7021 Zarzouna Bizerte
Tunisia
;
_publ_contact_author_email     'houda_marouani@voila.fr'
_publ_contact_author_fax     '216 72 590 566'
_publ_contact_author_phone     '216 72 591 906'
_publ_section_title
;
4-Methylbenzylammonium nitrate
;
loop_
    _publ_author_name
    _publ_author_footnote
    _publ_author_address
    'Gatfaoui, Sofian' .
;
Laboratoire de Chimie des Mat\'eriaux
Facult\'e des Sciences de Bizerte
7021 Zarzouna Bizerte
Tunisia
;
    'Marouani, Houda' .
;
Laboratoire de Chimie des Mat\'eriaux
Facult\'e des Sciences de Bizerte
7021 Zarzouna Bizerte
Tunisia
;
    'Rzaigui, Mohamed' .
;
Laboratoire de Chimie des Mat\'eriaux
Facult\'e des Sciences de Bizerte
7021 Zarzouna Bizerte
Tunisia
;
_chemical_name_systematic
;
4-Methylbenzylammonium nitrate
;
_chemical_name_common     ?
_chemical_formula_moiety     'C8 H12 N +, N O3 -'
_chemical_formula_sum     'C8 H12 N2 O3'
_chemical_formula_iupac     'C8 H12 N +, N O3 -'
_chemical_formula_weight     184.20
_chemical_melting_point     ?
_symmetry_cell_setting     monoclinic
_symmetry_space_group_name_H-M     'P 21/c'
_symmetry_space_group_name_Hall     '-P 2ybc'
loop_
    _symmetry_equiv_pos_as_xyz
    'x, y, z'
    '-x, y+1/2, -z+1/2'
    '-x, -y, -z'
    'x, -y-1/2, z-1/2'
_cell_length_a     15.097(2)
_cell_length_b     5.8121(10)
_cell_length_c     10.486(2)
_cell_angle_alpha     90.00
_cell_angle_beta     99.75(2)
_cell_angle_gamma     90.00
_cell_volume     906.8(3)
_cell_formula_units_Z     4
_cell_measurement_reflns_used     25
_cell_measurement_theta_min     9
_cell_measurement_theta_max     11
_cell_measurement_temperature     293
_exptl_crystal_description     prism
_exptl_crystal_colour     colorless
_exptl_crystal_size_max     0.40
_exptl_crystal_size_mid     0.35
_exptl_crystal_size_min     0.30
_exptl_crystal_density_diffrn     1.349
_exptl_crystal_density_meas     ?
_exptl_crystal_density_method     'not measured'
_exptl_crystal_F_000     392
_exptl_absorpt_coefficient_mu     0.064
_exptl_absorpt_correction_type     none
_exptl_special_details     ?
_diffrn_ambient_temperature     293
_diffrn_radiation_type     AgK\a
_diffrn_radiation_wavelength     0.56083
_diffrn_radiation_source     'fine-focus sealed tube'
_diffrn_radiation_monochromator     graphite
_diffrn_measurement_device_type     'Enraf--Nonius CAD-4'
_diffrn_measurement_device     '\k-geometry diffractometer'
_diffrn_measurement_method     'non-profiled omega scans'
_diffrn_reflns_number     6579
_diffrn_reflns_av_R_equivalents     0.0331
_diffrn_reflns_av_sigmaI/netI     0.0849
_diffrn_reflns_theta_min     2.16
_diffrn_reflns_theta_max     27.96
_diffrn_reflns_theta_full     27.96
_diffrn_measured_fraction_theta_max     1.000
_diffrn_measured_fraction_theta_full     1.000
_diffrn_reflns_limit_h_min     -2
_diffrn_reflns_limit_h_max     25
_diffrn_reflns_limit_k_min     -9
_diffrn_reflns_limit_k_max     2
_diffrn_reflns_limit_l_min     -17
_diffrn_reflns_limit_l_max     17
_diffrn_standards_number     2
_diffrn_standards_interval_time     120
_diffrn_standards_decay_%     1
loop_
    _diffrn_standard_refln_index_h
    _diffrn_standard_refln_index_k
    _diffrn_standard_refln_index_l
    6 0 1
    4 -1 5
_refine_special_details
;
Refinement of <i>F</i>^2^ against ALL reflections. The weighted <i>R</i>-factor
<i>wR</i> and goodness of fit <i>S</i> are based on <i>F</i>^2^, conventional
<i>R</i>-factors <i>R</i> are based on <i>F</i>, with <i>F</i> set to zero for
negative <i>F</i>^2^. The threshold expression of <i>F</i>^2^ >
\s(<i>F</i>^2^) is used only for calculating <i>R</i>-factors(gt) <i>etc</i>.
and is not relevant to the choice of reflections for refinement.
<i>R</i>-factors based on <i>F</i>^2^ are statistically about twice as large
as those based on <i>F</i>, and <i>R</i>- factors based on ALL data will be
even larger.
;
_reflns_number_total     4430
_reflns_number_gt     2415
_reflns_threshold_expression     I>2\s(I)
_refine_ls_structure_factor_coef     Fsqd
_refine_ls_matrix_type     full
_refine_ls_R_factor_all     0.2250
_refine_ls_R_factor_gt     0.0709
_refine_ls_wR_factor_gt     0.1642
_refine_ls_wR_factor_ref     0.2164
_refine_ls_goodness_of_fit_ref     0.958
_refine_ls_restrained_S_all     0.958
_refine_ls_number_reflns     4430
_refine_ls_number_parameters     122
_refine_ls_number_restraints     0
_refine_ls_hydrogen_treatment     constr
_refine_ls_weighting_scheme     calc
_refine_ls_weighting_details
                 'calc w=1/[\s^2^(Fo^2^)+(0.0879P)^2^] where P=(Fo^2^+2Fc^2^)/3'
_atom_sites_solution_hydrogens     geom
_atom_sites_solution_primary     direct
_atom_sites_solution_secondary     difmap
_refine_ls_shift/su_max     0.011
_refine_ls_shift/su_mean     0.000
_refine_diff_density_max     0.305
_refine_diff_density_min     -0.173
_refine_ls_extinction_method     none
_refine_ls_extinction_coef     ?
loop_
    _atom_type_symbol
    _atom_type_description
    _atom_type_scat_dispersion_real
    _atom_type_scat_dispersion_imag
    _atom_type_scat_source
    'C' 'C' 0.0015 0.0009
                         'International Tables Vol C Tables 4.2.6.8 and 6.1.1.4'
    'H' 'H' 0.0000 0.0000
                         'International Tables Vol C Tables 4.2.6.8 and 6.1.1.4'
    'N' 'N' 0.0030 0.0019
                         'International Tables Vol C Tables 4.2.6.8 and 6.1.1.4'
    'O' 'O' 0.0056 0.0036
                         'International Tables Vol C Tables 4.2.6.8 and 6.1.1.4'
_computing_data_collection     'CAD-4 EXPRESS (Enraf--Nonius, 1994)'
_computing_cell_refinement     'CAD-4 EXPRESS (Enraf--Nonius, 1994)'
_computing_data_reduction     'XCAD4 (Harms & Wocadlo, 1995)'
_computing_structure_solution     'SHELXS97 (Sheldrick, 2008)'
_computing_structure_refinement     'SHELXL97 (Sheldrick, 2008)'
_computing_molecular_graphics
;ORTEP-3 for Windows (Farrugia, 2012)
and DIAMOND (Brandenburg & Putz 2005)
;
_computing_publication_material     'WinGX (Farrugia, 2012)'
loop_
    _atom_site_type_symbol
    _atom_site_label
    _atom_site_fract_x
    _atom_site_fract_y
    _atom_site_fract_z
    _atom_site_U_iso_or_equiv
    _atom_site_adp_type
    _atom_site_calc_flag
    _atom_site_refinement_flags
    _atom_site_occupancy
    _atom_site_symmetry_multiplicity
    _atom_site_disorder_assembly
    _atom_site_disorder_group
    O O3 0.42764(9) 0.7571(2) 0.58898(11) 0.0491(4) Uani d . 1 1 . .
    N N2 0.40982(10) 0.7432(3) 0.70119(15) 0.0495(4) Uani d . 1 1 . .
    N N1 0.40818(11) 1.2425(3) 0.52659(18) 0.0576(5) Uani d . 1 1 . .
    H H1A 0.4136 1.3250 0.5990 0.086 Uiso calc R 1 1 . .
    H H1B 0.4500 1.2859 0.4811 0.086 Uiso calc R 1 1 . .
    H H1C 0.4151 1.0940 0.5464 0.086 Uiso calc R 1 1 . .
    C C6 0.20891(13) 1.2197(3) 0.60241(18) 0.0485(5) Uani d . 1 1 . .
    H H6 0.2267 1.3600 0.6411 0.058 Uiso calc R 1 1 . .
    C C2 0.11570(12) 0.8824(3) 0.59300(17) 0.0455(5) Uani d . 1 1 . .
    C C7 0.14446(13) 1.0904(4) 0.64823(18) 0.0510(5) Uani d . 1 1 . .
    H H7 0.1198 1.1447 0.7180 0.061 Uiso calc R 1 1 . .
    C C5 0.24736(12) 1.1432(3) 0.49952(16) 0.0420(4) Uani d . 1 1 . .
    C C4 0.21981(13) 0.9329(3) 0.44485(18) 0.0494(5) Uani d . 1 1 . .
    H H4 0.2453 0.8768 0.3763 0.059 Uiso calc R 1 1 . .
    C C8 0.31895(14) 1.2799(4) 0.44969(19) 0.0538(5) Uani d . 1 1 . .
    H H8A 0.3200 1.2369 0.3606 0.065 Uiso calc R 1 1 . .
    H H8B 0.3042 1.4423 0.4511 0.065 Uiso calc R 1 1 . .
    C C3 0.15502(13) 0.8059(3) 0.49093(19) 0.0517(5) Uani d . 1 1 . .
    H H3 0.1373 0.6654 0.4525 0.062 Uiso calc R 1 1 . .
    O O1 0.39214(12) 0.5519(3) 0.74280(15) 0.0818(6) Uani d . 1 1 . .
    O O2 0.41003(13) 0.9155(3) 0.76752(16) 0.0859(6) Uani d . 1 1 . .
    C C1 0.04360(14) 0.7443(4) 0.6414(2) 0.0632(6) Uani d . 1 1 . .
    H H1D 0.0477 0.7676 0.7329 0.095 Uiso calc R 1 1 . .
    H H1E 0.0516 0.5840 0.6244 0.095 Uiso calc R 1 1 . .
    H H1F -0.0144 0.7933 0.5977 0.095 Uiso calc R 1 1 . .
loop_
    _atom_site_aniso_label
    _atom_site_aniso_U_11
    _atom_site_aniso_U_22
    _atom_site_aniso_U_33
    _atom_site_aniso_U_12
    _atom_site_aniso_U_13
    _atom_site_aniso_U_23
    O3 0.0556(8) 0.0473(8) 0.0478(7) 0.0014(6) 0.0184(6) 0.0008(6)
    N2 0.0483(9) 0.0536(10) 0.0499(9) 0.0024(8) 0.0175(7) -0.0024(8)
    N1 0.0558(10) 0.0390(9) 0.0870(12) -0.0007(8) 0.0379(9) 0.0063(9)
    C6 0.0555(11) 0.0418(10) 0.0504(10) -0.0018(9) 0.0157(9) -0.0056(9)
    C2 0.0400(9) 0.0471(11) 0.0494(10) 0.0003(9) 0.0073(8) 0.0096(9)
    C7 0.0523(11) 0.0537(12) 0.0506(10) 0.0038(10) 0.0197(9) -0.0026(9)
    C5 0.0471(10) 0.0377(9) 0.0428(9) -0.0005(9) 0.0117(8) 0.0029(8)
    C4 0.0628(12) 0.0432(11) 0.0459(10) 0.0024(10) 0.0195(9) -0.0029(8)
    C8 0.0662(13) 0.0471(12) 0.0531(10) -0.0053(10) 0.0245(10) 0.0021(9)
    C3 0.0607(12) 0.0409(11) 0.0541(11) -0.0055(9) 0.0116(10) -0.0006(9)
    O1 0.1100(14) 0.0670(11) 0.0772(11) -0.0136(10) 0.0413(10) 0.0139(9)
    O2 0.1169(15) 0.0737(12) 0.0739(10) 0.0027(11) 0.0353(10) -0.0280(9)
    C1 0.0542(12) 0.0675(15) 0.0705(13) -0.0100(11) 0.0178(11) 0.0083(12)
_geom_special_details
;
All e.s.d.'s (except the e.s.d. in the dihedral angle between two l.s. planes)
are estimated using the full covariance matrix. The cell e.s.d.'s are taken
into account individually in the estimation of e.s.d.'s in distances, angles
and torsion angles; correlations between e.s.d.'s in cell parameters are only
used when they are defined by crystal symmetry. An approximate (isotropic)
treatment of cell e.s.d.'s is used for estimating e.s.d.'s involving l.s.
planes.
;
loop_
    _geom_bond_atom_site_label_1
    _geom_bond_atom_site_label_2
    _geom_bond_site_symmetry_2
    _geom_bond_distance
    _geom_bond_publ_flag
    O3 N2 . 1.2533(19) ?
    N2 O2 . 1.219(2) ?
    N2 O1 . 1.240(2) ?
    N1 C8 . 1.464(3) ?
    N1 H1A . 0.8900 ?
    N1 H1B . 0.8900 ?
    N1 H1C . 0.8900 ?
    C6 C7 . 1.379(3) ?
    C6 C5 . 1.383(2) ?
    C6 H6 . 0.9300 ?
    C2 C7 . 1.378(3) ?
    C2 C3 . 1.382(3) ?
    C2 C1 . 1.508(3) ?
    C7 H7 . 0.9300 ?
    C5 C4 . 1.384(3) ?
    C5 C8 . 1.505(2) ?
    C4 C3 . 1.376(3) ?
    C4 H4 . 0.9300 ?
    C8 H8A . 0.9700 ?
    C8 H8B . 0.9700 ?
    C3 H3 . 0.9300 ?
    C1 H1D . 0.9600 ?
    C1 H1E . 0.9600 ?
    C1 H1F . 0.9600 ?
loop_
    _geom_angle_atom_site_label_1
    _geom_angle_atom_site_label_2
    _geom_angle_atom_site_label_3
    _geom_angle_site_symmetry_1
    _geom_angle_site_symmetry_3
    _geom_angle
    _geom_angle_publ_flag
    O2 N2 O1 . . 121.05(17) ?
    O2 N2 O3 . . 120.18(18) ?
    O1 N2 O3 . . 118.77(17) ?
    C8 N1 H1A . . 109.5 ?
    C8 N1 H1B . . 109.5 ?
    H1A N1 H1B . . 109.5 ?
    C8 N1 H1C . . 109.5 ?
    H1A N1 H1C . . 109.5 ?
    H1B N1 H1C . . 109.5 ?
    C7 C6 C5 . . 120.72(18) ?
    C7 C6 H6 . . 119.6 ?
    C5 C6 H6 . . 119.6 ?
    C7 C2 C3 . . 117.47(17) ?
    C7 C2 C1 . . 121.30(18) ?
    C3 C2 C1 . . 121.2(2) ?
    C2 C7 C6 . . 121.50(18) ?
    C2 C7 H7 . . 119.3 ?
    C6 C7 H7 . . 119.3 ?
    C6 C5 C4 . . 118.11(17) ?
    C6 C5 C8 . . 121.48(17) ?
    C4 C5 C8 . . 120.39(16) ?
    C3 C4 C5 . . 120.63(17) ?
    C3 C4 H4 . . 119.7 ?
    C5 C4 H4 . . 119.7 ?
    N1 C8 C5 . . 112.22(16) ?
    N1 C8 H8A . . 109.2 ?
    C5 C8 H8A . . 109.2 ?
    N1 C8 H8B . . 109.2 ?
    C5 C8 H8B . . 109.2 ?
    H8A C8 H8B . . 107.9 ?
    C4 C3 C2 . . 121.56(19) ?
    C4 C3 H3 . . 119.2 ?
    C2 C3 H3 . . 119.2 ?
    C2 C1 H1D . . 109.5 ?
    C2 C1 H1E . . 109.5 ?
    H1D C1 H1E . . 109.5 ?
    C2 C1 H1F . . 109.5 ?
    H1D C1 H1F . . 109.5 ?
    H1E C1 H1F . . 109.5 ?
loop_
    _geom_hbond_atom_site_label_D
    _geom_hbond_atom_site_label_H
    _geom_hbond_atom_site_label_A
    _geom_hbond_site_symmetry_A
    _geom_hbond_distance_DH
    _geom_hbond_distance_HA
    _geom_hbond_distance_DA
    _geom_hbond_angle_DHA
    N1 H1A O1 1_565 0.89 2.07 2.936(3) 164
    N1 H1A O3 1_565 0.89 2.52 3.065(2) 120
    N1 H1B O3 3_676 0.89 2.12 2.9378(19) 153
    N1 H1C O3 . 0.89 2.01 2.900(2) 179
    N1 H1C O2 . 0.89 2.55 3.158(3) 126
    C8 H8A O1 4_575 0.97 2.45 3.234(2) 138
