# Supplementary material for: 4-Methyl­benzyl­ammonium nitrate
Source: Acta Crystallogr Sect E Struct Rep Online. 2013 Aug 21;69(Pt 9):o1453. doi: 10.1107/S1600536813022836 (PMC3884420; doi:10.1107/S1600536813022836)
Supplement: Supplementary file 2 [file e-69-o1453-Isup2.hkl]

#
# h,k,l, Fc-squared, Fo-squared, sigma(Fo-squared) and status flag
#
data_I
_shelx_title ' cad4 in P 21/a'
_shelx_refln_list_code          4
_shelx_F_calc_maximum      115.51
_exptl_crystal_F_000       392.00
_reflns_d_resolution_high  0.5982
 
loop_
 _symmetry_equiv_pos_as_xyz
 'x, y, z'
 '-x, y+1/2, -z+1/2'
 '-x, -y, -z'
 'x, -y-1/2, z-1/2'
 
_cell_length_a    15.0975
_cell_length_b     5.8121
_cell_length_c    10.4860
_cell_angle_alpha  90.000
_cell_angle_beta   99.755
_cell_angle_gamma  90.000
 
_shelx_F_squared_multiplier     1.000
 
loop_
 _refln_index_h
 _refln_index_k
 _refln_index_l
 _refln_F_squared_calc
 _refln_F_squared_meas
 _refln_F_squared_sigma
 _refln_observed_status
   2   0   0       27.18       21.71      0.67 o
   3   0   0      418.87      410.53      3.79 o
   4   0   0     4663.33     4735.22     16.45 o
   5   0   0     8267.38     8481.37     24.72 o
   6   0   0     4734.66     4499.68     19.89 o
   7   0   0     1985.62     2004.28     14.52 o
   8   0   0       23.62       19.06      1.86 o
   9   0   0        6.88       11.43      1.66 o
  10   0   0       89.15       97.50      3.30 o
  11   0   0     1819.59     1729.14     15.59 o
  12   0   0       57.40       78.43      3.52 o
  13   0   0       23.60       20.58      2.70 o
  14   0   0        0.07        0.85      3.51 o
  15   0   0        2.31        0.35      2.47 o
  16   0   0       17.17       18.58      3.30 o
  17   0   0        1.45        3.80      2.90 o
  18   0   0        3.36        7.55      3.15 o
  19   0   0       19.73       21.19      3.84 o
  20   0   0        3.15        5.39      3.61 o
  21   0   0        1.17        3.99      3.65 o
  22   0   0        0.07        1.94      3.96 o
  23   0   0        1.13        4.95      5.16 o
  24   0   0        0.87       -2.63      6.44 o
   3   1   0     7434.35     8355.75     15.27 o
   4   1   0      571.63      567.84      4.01 o
   5   1   0      261.33      241.30      2.39 o
   6   1   0        5.39        6.70      2.48 o
   7   1   0       38.55       32.44      1.37 o
   8   1   0      720.15      679.19      4.79 o
   9   1   0        3.30        4.55      1.20 o
  10   1   0       22.96       24.53      1.60 o
  11   1   0       20.79       21.46      1.74 o
  12   1   0       40.68       39.91      2.75 o
  13   1   0       11.34        9.10      1.76 o
  14   1   0        5.73        7.19      3.30 o
  15   1   0        2.51        4.41      2.18 o
  16   1   0       64.56       65.31      2.95 o
  17   1   0        8.44       14.97      2.33 o
  18   1   0        0.76        0.30      3.13 o
  19   1   0        4.41        8.98      2.43 o
  20   1   0        0.05        2.36      2.77 o
  21   1   0        0.52       -2.98      3.04 o
  22   1   0        0.00       -6.29      9.97 o
  23   1   0        0.33        5.05      3.37 o
  24   1   0        0.00        1.52      7.52 o
   0   2   0     5834.79     6205.47     53.14 o
   1   2   0      256.93      261.40      2.23 o
   2   2   0      284.26      309.37      2.50 o
   3   2   0       26.97       27.20      2.03 o
   4   2   0        5.43        3.54      0.90 o
   5   2   0      405.25      397.94      4.85 o
   6   2   0      139.88      137.18      2.92 o
   7   2   0      368.17      377.56      4.43 o
   8   2   0      657.80      649.48     11.52 o
   9   2   0        3.72        3.65      1.30 o
  10   2   0        0.65        0.16      1.93 o
  11   2   0      196.78      175.58      5.09 o
  12   2   0       75.35       72.06      2.56 o
  13   2   0       66.70       65.02      2.65 o
  14   2   0        0.08       -1.30      3.78 o
  15   2   0        0.10        1.52      2.54 o
  16   2   0        5.45        3.16      2.43 o
  17   2   0        0.36       -0.14      2.98 o
  18   2   0        5.50        4.57      3.01 o
  19   2   0       10.77       11.70      2.74 o
  20   2   0        0.94        0.71      3.04 o
  21   2   0        0.18       -4.53      4.53 o
  22   2   0        0.28        4.60      4.40 o
  23   2   0        0.28       -1.05      6.84 o
  24   2   0        0.91       -4.02      4.63 o
   1   3   0      346.93      404.06      3.59 o
   2   3   0      360.51      382.35      3.57 o
   3   3   0       44.78       39.90      2.24 o
   4   3   0        1.77        0.63      2.24 o
   5   3   0       56.36       50.60      2.58 o
   6   3   0      210.83      207.94      4.38 o
   7   3   0      162.54      163.21      4.13 o
   8   3   0      279.97      293.79      5.52 o
   9   3   0      127.95      127.34      4.17 o
  10   3   0        5.61        2.82      2.38 o
  11   3   0      284.68      269.00      6.18 o
  12   3   0        8.17       11.32      2.43 o
  13   3   0        2.72        3.98      4.01 o
  14   3   0        2.62        7.22      2.77 o
  15   3   0        3.84       -1.60      4.23 o
  16   3   0        6.32        3.15      4.54 o
  17   3   0        5.75       -0.93      5.02 o
  18   3   0        3.52        7.32      3.34 o
  19   3   0        8.40        5.20      5.67 o
  20   3   0        6.60        5.93      4.31 o
  21   3   0        0.00        0.99      4.02 o
  22   3   0        1.72        5.47      6.02 o
  23   3   0        0.03        1.33      6.87 o
   0   4   0      376.83      311.18      5.36 o
   1   4   0      452.03      495.77      4.70 o
   2   4   0      216.53      232.82      6.28 o
   3   4   0      121.25      128.77      3.80 o
   4   4   0       18.70       21.34      2.35 o
   5   4   0      397.19      396.59      6.57 o
   6   4   0       45.57       54.64      3.12 o
   7   4   0       24.75       22.47      2.62 o
   8   4   0      374.09      383.41      6.93 o
   9   4   0       12.07       14.83      2.84 o
  10   4   0       55.52       68.58      3.98 o
  11   4   0       60.91       63.74      4.08 o
  12   4   0       11.91       11.37      2.95 o
  13   4   0       14.24       11.96      3.09 o
  14   4   0        4.45        0.28      4.45 o
  15   4   0        0.81       -1.47      4.33 o
  16   4   0       15.57       22.99      4.01 o
  17   4   0        0.11       -5.20      5.20 o
  18   4   0        0.73        3.16      5.14 o
  19   4   0        2.55       -0.37      5.62 o
  20   4   0        0.10        4.37      3.85 o
  21   4   0        0.03        4.64      4.29 o
  22   4   0        2.37        5.81      6.39 o
   1   5   0       40.69       42.45      2.18 o
   2   5   0       72.24       76.39      2.72 o
   3   5   0       18.00       17.51      2.78 o
   4   5   0       48.14       45.50      3.35 o
   5   5   0      191.61      178.91      5.29 o
   6   5   0       49.59       46.90      3.70 o
   7   5   0       26.48       28.93      3.32 o
   8   5   0       14.66       16.08      3.23 o
   9   5   0        0.85        2.70      4.02 o
  10   5   0        3.62       10.73      2.90 o
  11   5   0       17.73       18.38      3.33 o
  12   5   0        0.02        1.70      4.44 o
  13   5   0        0.73        2.09      4.58 o
  14   5   0        0.93        2.65      3.08 o
  15   5   0        0.09       -2.30      4.88 o
  16   5   0        6.49        3.14      5.58 o
  17   5   0        0.37        0.00      3.83 o
  18   5   0        0.14        3.47      3.86 o
  19   5   0        0.19        1.22      5.59 o
  20   5   0        0.67       -1.72      6.00 o
  21   5   0        0.02       -2.73      6.50 o
   0   6   0      285.24      276.32      7.09 o
   1   6   0       51.69       51.76      4.26 o
   2   6   0       22.39       23.55      2.44 o
   3   6   0        0.25       -4.61      4.61 o
   4   6   0       40.64       34.23      3.78 o
   5   6   0       85.78       90.38      4.85 o
   6   6   0       37.38       39.67      3.91 o
   7   6   0       12.33       16.56      3.19 o
   8   6   0       17.59       13.82      3.65 o
   9   6   0        0.84       -5.19      5.19 o
  10   6   0       17.87       17.48      3.94 o
  11   6   0       37.67       30.03      4.60 o
  12   6   0        0.01       -5.23      5.23 o
  13   6   0        6.53        2.05      6.02 o
  14   6   0        2.26        3.88      3.94 o
  15   6   0        0.92       -1.48      5.61 o
  16   6   0        3.33        5.08      5.92 o
  17   6   0        0.14       -6.20      6.20 o
  18   6   0        0.03        0.00      6.35 o
  19   6   0        0.64        4.01      6.78 o
   1   7   0        3.13        3.86      2.57 o
   2   7   0        0.99       -1.51      3.27 o
   3   7   0        5.24        7.41      3.31 o
   4   7   0        2.05        5.35      3.24 o
   5   7   0       14.19       14.22      3.85 o
   6   7   0        0.84        3.87      3.30 o
   7   7   0        0.45        3.49      4.65 o
   8   7   0        0.91        2.97      4.88 o
   9   7   0        0.85        3.06      5.56 o
  10   7   0        2.45       -0.35      4.97 o
  11   7   0        0.34        8.65      3.56 o
  12   7   0        7.35        9.77      4.29 o
  13   7   0        0.11        2.73      5.91 o
  14   7   0        0.70       -1.20      5.78 o
  15   7   0        1.60       -7.06      7.06 o
  16   7   0        2.89       -0.88      4.91 o
  17   7   0        0.21        8.00      4.62 o
   0   8   0        6.47       -2.77      6.03 o
   1   8   0        4.57        3.72      3.24 o
   2   8   0        5.61       10.46      5.35 o
   3   8   0        1.83        4.60      5.28 o
   4   8   0        0.60        5.67      3.89 o
   5   8   0        0.41        0.72      5.45 o
   6   8   0       13.21       13.38      4.48 o
   7   8   0        3.07        2.44      4.30 o
   8   8   0        0.09       -5.90      5.90 o
   9   8   0        0.28       -6.58      6.58 o
  10   8   0        0.73       -6.44      6.44 o
  11   8   0        0.75        0.84      5.62 o
  12   8   0        1.40        4.75      4.44 o
  13   8   0        5.08       13.59      4.88 o
  14   8   0        1.14        2.28      6.78 o
   1   9   0        1.74        2.14      4.33 o
   2   9   0        0.04       -2.22      4.38 o
   3   9   0        1.98        8.14      4.39 o
   4   9   0        0.43        4.59      6.12 o
   5   9   0        0.02       -5.49      6.60 o
   6   9   0        0.54        2.58      6.39 o
   7   9   0        0.62       -1.31      5.91 o
   8   9   0        0.00        2.70      6.53 o
   9   9   0        0.44        0.00      7.12 o
 -24   1   1        0.02        0.45      3.85 o
 -23   1   1        0.22        2.93      3.94 o
 -22   1   1        0.40       -4.11      6.75 o
 -21   1   1        0.04        1.29      3.68 o
 -20   1   1        0.50        4.20      3.40 o
 -19   1   1        0.00       -3.28      3.28 o
 -18   1   1        0.00        1.16      2.62 o
 -17   1   1        2.05        3.58      2.79 o
 -16   1   1        0.46       -0.13      2.82 o
 -15   1   1        0.25       -0.95      2.61 o
 -14   1   1        1.28       -2.53      2.53 o
 -13   1   1        0.10        0.52      2.85 o
 -12   1   1        0.40       -1.12      2.13 o
 -11   1   1       72.30       76.08      2.73 o
 -10   1   1       11.84       12.72      1.47 o
  -9   1   1       77.81       75.54      2.03 o
  -8   1   1      369.79      395.40      7.71 o
  -7   1   1        7.56        9.47      1.50 o
  -6   1   1     1086.62     1151.50     24.19 o
  -5   1   1        1.30        4.84      0.90 o
  -4   1   1       15.39       16.87      0.96 o
  -3   1   1      369.73      393.83      4.78 o
  -2   1   1       52.46       62.93      0.79 o
  -1   1   1      942.45      960.17      9.98 o
   0   1   1     2622.91     2917.59     16.22 o
   1   1   1      264.30      280.49      1.49 o
   2   1   1     2382.76     2561.96     43.86 o
   3   1   1     2123.34     2185.76      9.56 o
   4   1   1       55.46       61.12      1.68 o
   5   1   1      197.40      190.51      2.23 o
   6   1   1      185.73      170.83      2.30 o
   7   1   1        2.66        6.53      1.74 o
   8   1   1       75.14       71.79      1.91 o
   9   1   1       58.38       51.64      1.85 o
  10   1   1      112.31      114.69      2.62 o
  11   1   1        8.01        5.10      3.55 o
  12   1   1        4.72        8.09      1.62 o
  13   1   1        3.16        2.36      2.00 o
  14   1   1        7.26        5.32      1.98 o
  15   1   1        1.58       -0.97      2.67 o
  16   1   1        0.02        3.15      3.20 o
  17   1   1        0.26       -2.18      6.21 o
  18   1   1        0.33       -1.30      3.18 o
  19   1   1        0.77       -2.10      3.50 o
  20   1   1        0.02        0.12      2.99 o
  21   1   1        0.42       -0.18      4.11 o
  22   1   1        1.28       -2.55      3.89 o
  23   1   1        0.04       -1.36      8.69 o
  24   1   1        0.19        2.32      4.42 o
 -24   2   1        0.46       10.48      2.98 o
 -23   2   1        0.00       -3.34      4.86 o
 -22   2   1        0.01       -0.53      3.57 o
 -21   2   1        0.05       -5.22      5.22 o
 -20   2   1        7.75        7.03      3.11 o
 -19   2   1       12.39       15.63      7.72 o
 -18   2   1        1.43        4.27      5.97 o
 -17   2   1       32.44       32.43      3.88 o
 -16   2   1       10.82        9.39      2.19 o
 -15   2   1        2.69        1.47      2.62 o
 -14   2   1       13.55       15.49      2.05 o
 -13   2   1       11.44        9.92      6.00 o
 -12   2   1        0.64        3.24      1.72 o
 -11   2   1       23.18       24.43      1.81 o
 -10   2   1        0.23        2.87      1.58 o
  -9   2   1      110.11      117.48      2.51 o
  -8   2   1       12.83       19.42      2.05 o
  -7   2   1        0.03       -0.46      2.32 o
  -6   2   1        6.95        5.58      0.97 o
  -5   2   1       91.44      113.54      2.43 o
  -4   2   1        2.62        3.29      0.94 o
  -3   2   1        6.57        8.05      2.75 o
  -2   2   1       30.04       28.04      0.78 o
  -1   2   1      179.13      193.81      1.49 o
   0   2   1       73.84       89.41      2.30 o
   1   2   1        7.65        9.35      0.66 o
   2   2   1      504.19      603.79      5.43 o
   3   2   1       80.64      105.37      3.79 o
   4   2   1        4.82        4.86      1.64 o
   5   2   1      169.71      181.15      2.44 o
   6   2   1      254.68      245.56      2.99 o
   7   2   1       89.10       93.87      2.14 o
   8   2   1       64.20       57.84      1.87 o
   9   2   1        0.14       -0.61      1.98 o
  10   2   1       63.47       58.67      3.19 o
  11   2   1       68.10       72.70      2.47 o
  12   2   1        8.66        8.23      1.72 o
  13   2   1       49.38       52.78      2.54 o
  14   2   1        3.88        6.38      1.84 o
  15   2   1        1.16       -0.38      2.73 o
  16   2   1        0.34        2.47      2.84 o
  17   2   1        0.05        1.04      3.16 o
  18   2   1        0.37        4.64      4.69 o
  19   2   1        8.37       13.75      5.12 o
  20   2   1        0.73       -3.92      3.92 o
  21   2   1        1.37       -4.36      4.36 o
  22   2   1        1.54        8.01      4.40 o
  23   2   1        0.09       -4.48      8.91 o
  24   2   1        0.03       -3.80      9.22 o
 -23   3   1        0.91        1.76      6.26 o
 -22   3   1        3.22       -1.66      6.70 o
 -21   3   1        0.00        1.18      5.80 o
 -20   3   1        2.84        9.34      3.61 o
 -19   3   1        0.86       -0.34      4.95 o
 -18   3   1        1.26       -3.21      4.67 o
 -17   3   1        0.00       -4.84      4.84 o
 -16   3   1        0.47       -3.41      4.86 o
 -15   3   1        1.11        1.31      3.86 o
 -14   3   1        1.13       -0.98      3.97 o
 -13   3   1        0.75        1.05      2.40 o
 -12   3   1        4.80        2.13      3.57 o
 -11   3   1       12.28       12.59      2.68 o
 -10   3   1        4.83        5.48      2.30 o
  -9   3   1        3.99        1.74      2.24 o
  -8   3   1       70.86       67.27      3.10 o
  -7   3   1        1.47        1.94      2.61 o
  -6   3   1       11.89       11.72      1.89 o
  -5   3   1        0.69       -1.06      2.24 o
  -4   3   1       31.38       42.21      2.26 o
  -3   3   1       51.28       67.97      2.47 o
  -2   3   1       87.05      107.25      3.76 o
  -1   3   1      359.29      384.91      3.52 o
   0   3   1      370.79      452.86      9.69 o
   2   3   1       48.52       70.69      4.44 o
   3   3   1      356.65      410.91      5.41 o
   4   3   1        7.37        9.29      1.70 o
   5   3   1       35.20       42.11      2.39 o
   6   3   1       22.95       26.90      2.35 o
   7   3   1       66.12       62.24      3.15 o
   8   3   1       72.93       69.43      3.26 o
   9   3   1        0.52        1.98      2.14 o
  10   3   1       46.40       44.11      3.33 o
  11   3   1       10.58        9.41      2.84 o
  12   3   1        5.97        6.41      2.70 o
  13   3   1        0.01        0.96      3.51 o
  14   3   1        0.28        1.52      2.59 o
  15   3   1        0.24       -1.91      3.99 o
  16   3   1        0.00       -1.61      3.33 o
  17   3   1        0.16       -0.63      3.33 o
  18   3   1        0.06        4.31      4.61 o
  19   3   1        0.00        3.88      5.25 o
  20   3   1        0.55       -6.20      6.20 o
  21   3   1        0.11        2.43      4.28 o
  22   3   1        1.36        0.00      5.93 o
  23   3   1        0.05       -1.82      6.88 o
 -22   4   1        0.19        0.88      6.15 o
 -21   4   1        0.35        3.34      6.25 o
 -20   4   1        0.12       -2.75      5.68 o
 -19   4   1        0.11       -2.58      5.56 o
 -18   4   1        1.03        2.44      3.65 o
 -17   4   1        2.81        4.30      3.65 o
 -16   4   1        1.26        3.12      4.50 o
 -15   4   1        0.37        0.58      3.99 o
 -14   4   1        1.84        4.80      2.95 o
 -13   4   1        1.27        7.15      2.77 o
 -12   4   1        0.01       -1.46      4.02 o
 -11   4   1       24.15       22.74      3.24 o
 -10   4   1        0.03       -1.30      3.59 o
  -9   4   1       14.74       14.41      2.63 o
  -8   4   1       18.10       13.92      2.80 o
  -7   4   1       56.69       56.93      3.36 o
  -6   4   1      174.28      167.96      4.74 o
  -5   4   1      183.89      188.66      4.72 o
  -4   4   1       32.56       33.46      2.59 o
  -3   4   1      101.98      111.31      3.66 o
  -2   4   1        0.03       -1.85      1.85 o
  -1   4   1       11.03       11.38      1.45 o
   0   4   1        4.17        6.27      1.35 o
   1   4   1        1.18       -0.28      2.35 o
   2   4   1        1.29       -0.66      1.94 o
   3   4   1       94.77      107.05      3.58 o
   4   4   1        0.03       -3.10      3.10 o
   5   4   1      121.13      119.70      4.05 o
   6   4   1       73.27       79.13      3.47 o
   7   4   1       54.82       56.91      3.27 o
   8   4   1      160.68      182.27      5.16 o
   9   4   1        0.04       -0.85      3.42 o
  10   4   1       21.03       24.30      3.16 o
  11   4   1       16.99       16.91      2.95 o
  12   4   1        3.32        3.24      4.32 o
  13   4   1        9.64       11.93      3.13 o
  14   4   1        6.50        4.23      4.34 o
  15   4   1        0.00        2.09      4.65 o
  16   4   1        0.53        7.54      3.29 o
  17   4   1        0.13        2.38      4.94 o
  18   4   1        1.60       -4.65      5.73 o
  19   4   1        0.76        2.66      5.67 o
  20   4   1        0.24        5.25      5.94 o
  21   4   1        0.22        5.58      6.67 o
  22   4   1        0.28       -2.72      6.95 o
 -21   5   1        0.02       -6.82      6.82 o
 -20   5   1        0.10       -0.85      4.24 o
 -19   5   1        0.32        9.05      3.67 o
 -18   5   1        0.93        5.34      3.98 o
 -17   5   1        0.42       -3.29      5.75 o
 -16   5   1        2.59        2.07      4.94 o
 -15   5   1        0.08       -4.55      5.27 o
 -14   5   1       12.40       15.28      3.69 o
 -13   5   1        0.13       -0.89      4.26 o
 -12   5   1        6.70        6.05      3.43 o
 -11   5   1        8.46        1.86      4.93 o
 -10   5   1        1.46        1.91      2.98 o
  -9   5   1       25.12       19.76      3.58 o
  -8   5   1       55.49       50.46      3.91 o
  -7   5   1       18.09       20.84      3.11 o
  -6   5   1       22.27       26.38      3.06 o
  -5   5   1       94.54       96.03      4.31 o
  -4   5   1        4.21        7.82      2.41 o
  -3   5   1      139.62      139.14      4.73 o
  -2   5   1        0.47       -2.03      2.44 o
  -1   5   1        8.65        1.67      2.52 o
   0   5   1        3.80        5.75      1.61 o
   1   5   1        0.18        2.45      1.88 o
   2   5   1        8.02        8.15      1.82 o
   3   5   1       17.78       17.82      2.68 o
   4   5   1        1.92       -2.03      3.92 o
   5   5   1       18.19       14.44      2.91 o
   6   5   1        8.87        1.95      2.84 o
   7   5   1        5.93        8.03      2.76 o
   8   5   1        5.05       -1.66      4.21 o
   9   5   1        4.51        4.24      4.31 o
  10   5   1        0.00        3.12      2.81 o
  11   5   1        0.71        2.72      4.10 o
  12   5   1        0.16        1.44      4.11 o
  13   5   1        1.12       -0.31      4.58 o
  14   5   1        0.91        2.22      4.66 o
  15   5   1        0.19       -4.00      5.04 o
  16   5   1        4.90       -2.13      5.21 o
  17   5   1        1.00        2.62      5.44 o
  18   5   1        0.11       -2.75      5.74 o
  19   5   1        0.00       -5.37      6.46 o
  20   5   1        0.13       -6.57      6.57 o
  21   5   1        0.07       -2.32      5.80 o
 -19   6   1        0.01       -0.88      6.56 o
 -18   6   1        0.03        1.69      6.09 o
 -17   6   1        1.14        5.69      5.83 o
 -16   6   1        0.02       -5.42      6.13 o
 -15   6   1        0.58        4.03      5.46 o
 -14   6   1        5.04        4.38      3.73 o
 -13   6   1        2.39        0.67      5.20 o
 -12   6   1       13.13       21.07      4.05 o
 -11   6   1       39.53       35.10      4.33 o
 -10   6   1        7.35       12.18      3.54 o
  -9   6   1        8.53        7.06      3.48 o
  -8   6   1        4.82        9.32      3.22 o
  -7   6   1        0.51       -4.26      4.44 o
  -6   6   1       11.86        6.21      3.19 o
  -5   6   1        3.66       -0.25      4.08 o
  -4   6   1        2.97        0.98      4.17 o
  -3   6   1       15.51       10.16      3.31 o
  -2   6   1        7.50        5.57      2.25 o
  -1   6   1       13.20       11.47      3.47 o
   0   6   1       36.47       32.94      3.10 o
   1   6   1       24.78       24.29      2.47 o
   2   6   1        0.05       -2.89      2.89 o
   3   6   1       14.43       17.76      3.05 o
   4   6   1        2.65        3.86      2.94 o
   5   6   1        4.12       -1.53      4.54 o
   6   6   1        0.02       -0.26      4.40 o
   7   6   1       13.24       16.64      3.42 o
   8   6   1        1.74        2.26      4.56 o
   9   6   1        1.64        2.93      4.46 o
  10   6   1        5.97        0.30      4.93 o
  11   6   1        8.62        3.63      3.94 o
  12   6   1        1.00       10.93      3.56 o
  13   6   1        3.51        3.46      5.40 o
  14   6   1        9.44       11.64      4.02 o
  15   6   1        0.30       -6.00      6.00 o
  16   6   1        0.09        2.78      5.51 o
  17   6   1        0.06        5.40      5.68 o
  18   6   1        1.26        5.18      6.53 o
  19   6   1        0.62        6.11      4.39 o
 -17   7   1        0.05        2.72      6.67 o
 -16   7   1        2.33       -1.52      4.59 o
 -15   7   1        0.45        2.49      5.84 o
 -14   7   1        7.91       -3.20      6.75 o
 -13   7   1        0.00        1.55      5.83 o
 -12   7   1        2.03       -5.24      5.69 o
 -11   7   1        0.71        1.43      5.47 o
 -10   7   1        4.84       10.94      3.74 o
  -9   7   1        0.43        2.71      3.48 o
  -8   7   1        1.94       -1.64      5.41 o
  -7   7   1        0.46        4.43      3.33 o
  -6   7   1        0.03       -1.54      4.81 o
  -5   7   1       22.73       24.03      3.89 o
  -4   7   1        4.33       -2.68      5.18 o
  -3   7   1       24.14       23.43      3.91 o
  -2   7   1        0.09        0.41      2.64 o
  -1   7   1        3.07        2.29      3.28 o
   0   7   1        2.18        1.68      3.03 o
   1   7   1        0.12       -1.32      3.31 o
   2   7   1        0.02       -3.30      3.30 o
   3   7   1       14.62       16.86      3.91 o
   4   7   1        0.00        1.20      4.56 o
   5   7   1       22.00       19.23      4.05 o
   6   7   1        2.11       -1.57      4.86 o
   7   7   1        2.40        4.17      4.98 o
   8   7   1        2.27        1.66      3.76 o
   9   7   1        0.15       -1.38      5.55 o
  10   7   1        0.08       -3.53      5.20 o
  11   7   1        0.03       -4.38      6.00 o
  12   7   1        1.54       -4.19      6.20 o
  13   7   1        0.51        9.48      4.19 o
  14   7   1        6.42        5.29      6.39 o
  15   7   1        0.11       -6.48      6.48 o
  16   7   1        4.99        4.00      7.10 o
 -14   8   1        1.39        2.72      7.20 o
 -13   8   1        2.29       -3.55      7.42 o
 -12   8   1        0.04       -6.02      6.28 o
 -11   8   1        2.81        9.75      4.21 o
 -10   8   1        0.02        0.80      6.04 o
  -9   8   1        0.74        2.77      5.23 o
  -8   8   1        0.52       -5.40      5.57 o
  -7   8   1        0.26       -1.12      5.89 o
  -6   8   1        0.10       -1.47      5.34 o
  -5   8   1        0.22       -5.84      5.84 o
  -4   8   1        2.83       -1.06      5.59 o
  -3   8   1        3.42        7.44      4.18 o
  -2   8   1        3.64        6.96      3.51 o
  -1   8   1        4.21       13.38      2.68 o
   0   8   1        1.03        0.99      3.24 o
   1   8   1        0.13        1.48      3.10 o
   2   8   1        0.42        0.90      3.71 o
   3   8   1        0.24       -0.72      5.77 o
   4   8   1        1.14        4.28      5.52 o
   5   8   1        0.02        2.17      5.68 o
   6   8   1        4.23       -4.43      6.21 o
   7   8   1        0.21       -5.75      5.75 o
   8   8   1        0.00        1.95      5.96 o
   9   8   1        0.44        2.80      6.22 o
  10   8   1        0.12        2.87      5.85 o
  11   8   1        0.26        1.69      5.80 o
  12   8   1        0.14        3.49      5.69 o
  13   8   1        0.45       -2.25      7.33 o
  -9   9   1        0.04       11.00      4.70 o
  -8   9   1        0.13        4.94      4.32 o
  -7   9   1        0.11        1.74      6.28 o
  -6   9   1        0.08       -1.72      6.06 o
  -5   9   1        0.21        5.06      4.35 o
  -4   9   1        1.85        5.42      5.98 o
  -3   9   1        1.11       -2.92      6.30 o
  -2   9   1        1.14        4.18      4.58 o
  -1   9   1        1.90        6.31      3.17 o
   0   9   1        0.09       -4.58      4.58 o
   1   9   1        1.08        2.25      7.74 o
   2   9   1        0.17       -0.46      3.62 o
   3   9   1        0.91        5.88      4.67 o
   4   9   1        0.13       -5.45      5.98 o
   5   9   1        0.63        1.70      6.87 o
   6   9   1        0.26       -4.32      6.89 o
   7   9   1        0.26        3.52      6.13 o
   8   9   1        0.21       -3.63      5.62 o
   9   9   1        0.01       -6.50      6.50 o
 -25   0   2        0.27        0.45      6.35 o
 -24   0   2        0.01        4.73      6.39 o
 -23   0   2        1.83       -6.03      6.03 o
 -22   0   2        1.42        2.28      3.84 o
 -21   0   2        0.05        2.13      4.93 o
 -20   0   2        0.56        1.49      3.18 o
 -19   0   2        0.03       -2.77      4.67 o
 -18   0   2        3.79        0.00      4.52 o
 -17   0   2        1.05       -1.60      4.23 o
 -16   0   2        2.52        1.73      4.15 o
 -15   0   2        1.85       -1.60      4.01 o
 -14   0   2       90.41       89.57      4.02 o
 -13   0   2       10.32        8.80      2.41 o
 -12   0   2       78.70       65.20      3.25 o
 -11   0   2        7.49       10.00      2.11 o
 -10   0   2       26.33       28.16      2.16 o
  -9   0   2      357.94      352.88      5.10 o
  -8   0   2      292.66      274.66      4.35 o
  -7   0   2      145.85      123.08      2.81 o
  -6   0   2      305.10      265.90      3.65 o
  -5   0   2       25.08       19.18      1.43 o
  -3   0   2     2160.36     1964.04     10.32 o
  -2   0   2     1707.80     1652.30     18.00 o
  -1   0   2     5486.88     5755.87     73.74 o
   0   0   2     1682.07     1439.82     14.15 o
   1   0   2      217.03      193.92      1.85 o
   2   0   2     5991.70     6209.17     70.95 o
   3   0   2     9721.15     9962.49     25.30 o
   4   0   2     4405.39     4461.15     18.63 o
   5   0   2     1261.32     1261.35     10.91 o
   6   0   2       76.69       79.60      2.49 o
   7   0   2      116.23      112.77      3.00 o
   8   0   2      421.76      394.25      5.51 o
   9   0   2      432.88      399.16      5.87 o
  10   0   2      521.23      491.36      6.90 o
  11   0   2       10.07       10.21      2.18 o
  12   0   2        0.28        2.57      2.15 o
  13   0   2       48.41       49.63      3.48 o
  14   0   2       58.22       60.73      3.87 o
  15   0   2       18.49       18.94      3.42 o
  16   0   2       23.44       19.13      3.43 o
  17   0   2        0.23       -3.15      4.29 o
  18   0   2        2.96        2.45      4.58 o
  19   0   2        6.28        9.39      3.84 o
  20   0   2        0.38        0.35      5.05 o
  21   0   2        0.69        4.93      3.95 o
  22   0   2        2.70        0.80      6.05 o
  23   0   2        0.27        4.30      6.30 o
  24   0   2        0.43       -1.37      6.47 o
 -25   1   2        4.43       10.11      3.29 o
 -24   1   2        0.40       -1.64      4.52 o
 -23   1   2        0.61        1.40      3.29 o
 -22   1   2        0.00       -0.65      3.45 o
 -21   1   2        0.15       -0.99      3.56 o
 -20   1   2        0.02       -6.72      7.52 o
 -19   1   2       10.09        6.40      3.81 o
 -18   1   2       14.62       13.04      2.56 o
 -17   1   2       15.01       18.63      2.38 o
 -16   1   2       19.46       15.84      2.27 o
 -15   1   2       54.38       52.39      2.77 o
 -14   1   2      208.35      197.94      3.82 o
 -13   1   2       10.54       12.73      1.79 o
 -12   1   2       25.79       23.26      1.71 o
 -11   1   2        2.13        0.65      1.98 o
 -10   1   2       14.24       14.86      1.45 o
  -9   1   2      237.39      246.22      3.16 o
  -8   1   2        0.20       -0.50      1.49 o
  -7   1   2        3.67        4.81      1.05 o
  -6   1   2      176.83      205.51      3.47 o
  -5   1   2      230.62      230.50      3.77 o
  -4   1   2      161.30      143.83      1.82 o
  -3   1   2     4028.09     4001.10     11.43 o
  -2   1   2      861.38      800.29      6.71 o
  -1   1   2      543.30      525.43      4.21 o
   0   1   2      873.77      867.19      7.91 o
   1   1   2     1900.55     1838.38      7.91 o
   2   1   2    13342.15    14130.49     73.80 o
   3   1   2      190.50      233.47      2.28 o
   4   1   2       45.19       52.96      1.40 o
   5   1   2     1154.62     1147.64      7.73 o
   6   1   2      912.88      838.59      6.13 o
   7   1   2      976.35      942.15      6.86 o
   8   1   2      472.70      435.21      5.13 o
   9   1   2      200.54      204.29      4.59 o
  10   1   2       52.36       54.06      2.41 o
  11   1   2       43.33       35.07      3.00 o
  12   1   2       68.61       59.94      2.45 o
  13   1   2      306.09      267.81      4.52 o
  14   1   2        0.32       -1.32      2.71 o
  15   1   2        3.62        3.90      2.05 o
  16   1   2        6.49        8.90      2.24 o
  17   1   2        3.49       -3.13      3.13 o
  18   1   2        2.13        4.40      2.81 o
  19   1   2       13.44       14.89      2.76 o
  20   1   2        2.89        8.66      2.69 o
  21   1   2        0.84        8.38      3.15 o
  22   1   2        0.03        1.17      4.18 o
  23   1   2        0.12        3.59      3.38 o
  24   1   2        0.47       -0.02      4.61 o
 -24   2   2        0.02        2.95      7.67 o
 -23   2   2        1.12        6.64      7.03 o
 -22   2   2        1.17       -2.07      4.13 o
 -21   2   2        0.14        0.38      3.63 o
 -20   2   2        1.73        1.47      2.89 o
 -19   2   2        0.01       -2.57      3.59 o
 -18   2   2        6.87        5.33      2.96 o
 -17   2   2       11.41        5.70      2.48 o
 -16   2   2       13.65       12.71      2.28 o
 -15   2   2       28.71       31.55      4.84 o
 -14   2   2       46.78       46.36      4.45 o
 -13   2   2        0.66       -2.53      5.04 o
 -12   2   2       96.55       84.52      2.59 o
 -11   2   2       39.90       39.30      2.02 o
 -10   2   2      234.08      241.00      3.52 o
  -9   2   2      367.39      393.46      4.21 o
  -8   2   2       27.83       22.38      1.54 o
  -7   2   2      181.05      205.20      2.81 o
  -6   2   2      220.09      250.69      3.38 o
  -5   2   2     2901.84     3081.68     28.13 o
  -4   2   2     3630.65     3759.96     61.48 o
  -3   2   2      546.72      570.38     12.67 o
  -2   2   2      132.77      111.07      1.26 o
  -1   2   2       81.61       81.92      1.19 o
   0   2   2     2572.76     2743.74     31.47 o
   1   2   2     2468.42     2657.39     22.76 o
   2   2   2      230.31      231.99      2.17 o
   3   2   2      398.38      428.23      4.66 o
   4   2   2       21.06       20.68      1.29 o
   5   2   2      295.89      301.56      3.23 o
   6   2   2      458.01      504.91      4.31 o
   7   2   2      280.68      294.32      5.32 o
   8   2   2       62.93       64.42      2.10 o
   9   2   2       57.92       49.27      2.78 o
  10   2   2       77.78       75.11      2.43 o
  11   2   2       11.76       12.55      1.80 o
  12   2   2        7.12        7.91      1.89 o
  13   2   2       21.69       22.93      3.19 o
  14   2   2       11.91       13.12      2.26 o
  15   2   2        7.85       11.47      2.17 o
  16   2   2       12.10       13.08      2.39 o
  17   2   2        0.30        1.74      3.24 o
  18   2   2        1.08       -1.03      4.98 o
  19   2   2        1.89       -2.05      3.68 o
  20   2   2        0.03        3.99      3.74 o
  21   2   2        0.39        2.90      3.19 o
  22   2   2        0.13        4.71      3.01 o
  23   2   2        0.06        3.53      4.40 o
 -23   3   2        2.25        5.26      6.53 o
 -22   3   2        1.29        2.27      4.26 o
 -21   3   2        0.48        8.95      3.77 o
 -20   3   2        4.33        5.47      3.87 o
 -19   3   2        0.36        4.09      5.01 o
 -18   3   2        0.47        0.32      4.84 o
 -17   3   2       17.10       14.97      3.62 o
 -16   3   2        0.71       -2.82      3.99 o
 -15   3   2        0.08        3.80      2.77 o
 -14   3   2        4.08       -4.24      4.24 o
 -13   3   2        1.21        2.78      3.54 o
 -12   3   2        0.06        2.99      3.36 o
 -11   3   2       24.94       20.54      2.72 o
 -10   3   2        0.29        0.75      2.07 o
  -9   3   2       61.19       66.09      3.31 o
  -8   3   2      227.51      232.02      4.97 o
  -7   3   2      302.44      315.52      5.48 o
  -6   3   2       14.81       22.45      2.22 o
  -5   3   2      102.89      105.92      3.29 o
  -4   3   2       15.48       12.02      1.74 o
  -3   3   2        0.85        6.91      1.70 o
  -2   3   2      394.01      406.83      3.73 o
  -1   3   2       40.07       39.36      1.55 o
   0   3   2      819.53      863.23      7.20 o
   1   3   2      226.15      240.97      2.97 o
   2   3   2        1.44       -0.68      1.56 o
   3   3   2      105.32      116.22      3.18 o
   4   3   2       41.44       32.86      2.26 o
   5   3   2       71.37       86.95      3.09 o
   6   3   2       39.15       38.60      2.57 o
   7   3   2       69.24       68.09      3.09 o
   8   3   2       15.03       18.30      2.43 o
   9   3   2        7.82        3.38      3.47 o
  10   3   2      207.05      203.41      5.45 o
  11   3   2      170.58      178.40      5.53 o
  12   3   2       52.13       56.74      3.68 o
  13   3   2        0.01       -1.98      3.67 o
  14   3   2       37.27       42.22      3.78 o
  15   3   2       11.46        5.18      3.67 o
  16   3   2        1.54       -1.20      4.44 o
  17   3   2        0.08       -0.32      4.85 o
  18   3   2        5.40       10.37      3.66 o
  19   3   2        0.72       -5.90      5.90 o
  20   3   2        1.87        5.61      3.96 o
  21   3   2        6.36       14.44      4.34 o
  22   3   2        2.24        1.31      6.11 o
  23   3   2        0.05        1.85      6.38 o
 -22   4   2        0.16       -5.94      5.94 o
 -21   4   2        0.38        2.91      5.68 o
 -20   4   2        1.03        4.69      5.66 o
 -19   4   2        0.65        8.07      3.69 o
 -18   4   2        0.86       -5.49      5.49 o
 -17   4   2        3.06        2.30      5.24 o
 -16   4   2        9.67        4.03      3.69 o
 -15   4   2       14.08       15.24      3.55 o
 -14   4   2        0.02        3.55      3.86 o
 -13   4   2        0.00        0.52      3.79 o
 -12   4   2        3.57        0.24      3.72 o
 -11   4   2       15.19       12.08      2.92 o
 -10   4   2       47.69       42.19      3.38 o
  -9   4   2       69.90       73.80      3.78 o
  -8   4   2        1.35        0.58      3.21 o
  -7   4   2       20.09       14.11      2.57 o
  -6   4   2      272.36      296.50      5.89 o
  -5   4   2      442.38      435.18      6.89 o
  -4   4   2      444.42      441.18      6.64 o
  -3   4   2      116.57      118.61      3.80 o
  -2   4   2      111.62      112.41      2.58 o
  -1   4   2       14.60       14.68      2.59 o
   0   4   2       14.66       18.57      2.82 o
   1   4   2      152.09      162.13      2.94 o
   2   4   2      310.83      345.26      4.16 o
   3   4   2       64.39       56.62      3.09 o
   4   4   2       35.53       34.82      2.71 o
   5   4   2      149.22      156.54      4.45 o
   6   4   2       48.36       52.41      3.02 o
   7   4   2        6.71        3.10      3.81 o
   8   4   2      173.73      174.61      5.25 o
   9   4   2       51.25       55.53      3.83 o
  10   4   2        0.00        3.68      3.73 o
  11   4   2        1.63        2.44      3.66 o
  12   4   2        0.10       -4.01      4.01 o
  13   4   2        1.47        2.48      4.51 o
  14   4   2       17.92       24.92      3.87 o
  15   4   2        5.17        7.99      3.44 o
  16   4   2        0.02       -2.30      5.02 o
  17   4   2        1.66       -3.84      5.14 o
  18   4   2        2.41        2.93      5.34 o
  19   4   2        2.78        8.15      3.86 o
  20   4   2        0.10        2.89      5.07 o
  21   4   2        0.36        4.83      5.57 o
  22   4   2        0.14        4.40      4.69 o
 -21   5   2        0.06        1.79      4.59 o
 -20   5   2        1.07        5.51      5.70 o
 -19   5   2        0.29       -0.80      5.85 o
 -18   5   2        0.02        7.60      3.75 o
 -17   5   2        3.84       -0.36      6.16 o
 -16   5   2        1.88        4.15      4.86 o
 -15   5   2        0.08        1.62      5.08 o
 -14   5   2       23.47       25.75      4.13 o
 -13   5   2        0.59       -4.62      4.62 o
 -12   5   2        0.00        3.52      3.09 o
 -11   5   2        8.08        8.40      3.04 o
 -10   5   2        3.44        3.05      4.37 o
  -9   5   2       93.34      102.91      4.84 o
  -8   5   2       10.86       11.29      3.14 o
  -7   5   2        6.45        9.05      2.82 o
  -6   5   2        0.14        1.29      3.69 o
  -5   5   2       21.95       16.06      3.08 o
  -4   5   2       13.70       11.69      3.09 o
  -3   5   2      525.46      518.43      8.27 o
  -2   5   2        6.37        8.60      1.86 o
  -1   5   2        4.49        5.84      1.78 o
   0   5   2       16.17       15.52      2.03 o
   1   5   2       84.60       96.76      8.30 o
   2   5   2      285.16      280.36      4.46 o
   3   5   2       80.75       82.65      4.15 o
   4   5   2        1.16        2.29      3.49 o
   5   5   2       43.80       43.62      3.52 o
   6   5   2       12.89       11.72      2.91 o
   7   5   2       37.80       44.10      3.75 o
   8   5   2      122.94      125.79      5.04 o
   9   5   2       10.84        9.22      3.23 o
  10   5   2        9.91        8.53      3.35 o
  11   5   2       22.06       28.67      3.77 o
  12   5   2       19.67       19.36      3.97 o
  13   5   2        9.06        9.80      3.89 o
  14   5   2        4.98        8.11      3.47 o
  15   5   2        5.21        7.18      3.81 o
  16   5   2        0.02       -5.62      5.62 o
  17   5   2        1.62        5.36      5.41 o
  18   5   2        1.07        3.61      5.67 o
  19   5   2        0.31       -2.11      6.37 o
  20   5   2        0.85        0.89      5.91 o
 -19   6   2        0.42        2.20      6.00 o
 -18   6   2        0.03       -3.36      6.06 o
 -17   6   2        0.30        2.43      5.87 o
 -16   6   2        1.63       -3.87      6.58 o
 -15   6   2        1.51        4.40      4.92 o
 -14   6   2        0.83        3.85      5.41 o
 -13   6   2        3.38        8.29      3.55 o
 -12   6   2        0.33       -5.19      5.52 o
 -11   6   2        2.50       -0.93      4.52 o
 -10   6   2       33.72       29.80      4.16 o
  -9   6   2        6.54        3.19      4.69 o
  -8   6   2        2.33        4.06      3.04 o
  -7   6   2        5.07       -4.55      4.78 o
  -6   6   2        1.37        4.43      2.75 o
  -5   6   2        4.04        4.95      2.81 o
  -4   6   2        7.60       12.57      2.69 o
  -3   6   2       62.42       59.59      4.34 o
  -2   6   2        0.29        1.54      2.07 o
  -1   6   2        4.92        5.79      3.01 o
   0   6   2        2.11        2.40      2.43 o
   1   6   2       24.94       22.29      2.41 o
   2   6   2        0.00        1.37      2.88 o
   3   6   2       40.69       43.49      3.89 o
   4   6   2       23.58       20.80      3.49 o
   5   6   2        0.47        0.26      4.23 o
   6   6   2        0.80        4.69      2.78 o
   7   6   2        1.60       -2.90      3.29 o
   8   6   2       50.91       51.87      4.33 o
   9   6   2       10.05       15.74      3.63 o
  10   6   2        0.10        2.79      4.26 o
  11   6   2        0.47        5.16      3.36 o
  12   6   2        1.17        0.67      4.99 o
  13   6   2        0.04        0.53      3.78 o
  14   6   2        4.36        1.83      6.13 o
  15   6   2        0.33        3.45      5.90 o
  16   6   2        0.04       -5.73      5.73 o
  17   6   2        0.07        4.66      6.13 o
  18   6   2        1.17       -4.40      6.76 o
 -17   7   2        0.00        1.81      4.55 o
 -16   7   2        0.39       -6.04      6.04 o
 -15   7   2        0.10        7.04      4.30 o
 -14   7   2        2.04       -3.19      6.15 o
 -13   7   2        0.31        5.04      6.10 o
 -12   7   2        3.47        4.11      5.40 o
 -11   7   2        1.72        3.96      4.97 o
 -10   7   2        0.38       11.48      3.48 o
  -9   7   2        0.32       -1.70      5.53 o
  -8   7   2        2.73        0.00      5.12 o
  -7   7   2        0.28       -5.15      5.15 o
  -6   7   2        0.59       -1.55      4.83 o
  -5   7   2        0.74        2.75      4.38 o
  -4   7   2        5.47        4.50      3.24 o
  -3   7   2        4.21        4.19      4.60 o
  -2   7   2        0.66        2.95      3.11 o
  -1   7   2        4.92       -2.93      3.40 o
   0   7   2        7.62        9.10      3.52 o
   1   7   2        5.80        2.81      3.31 o
   2   7   2        7.32       11.71      2.44 o
   3   7   2        0.83        2.12      3.24 o
   4   7   2        2.00        5.03      3.31 o
   5   7   2        0.00       -3.10      5.17 o
   6   7   2        7.60       11.77      3.52 o
   7   7   2        1.03        2.93      4.89 o
   8   7   2        6.88        9.67      3.98 o
   9   7   2        4.88        8.22      3.70 o
  10   7   2        0.16       -5.57      5.57 o
  11   7   2        0.01       -5.83      5.83 o
  12   7   2        1.70        2.71      6.09 o
  13   7   2        5.83        3.22      5.94 o
  14   7   2        0.00       -1.25      6.13 o
  15   7   2        2.67        4.74      6.41 o
  16   7   2        0.04       -2.71      6.84 o
 -14   8   2        2.35        9.53      4.48 o
 -13   8   2        1.03       11.53      4.70 o
 -12   8   2        0.74        5.59      5.69 o
 -11   8   2        0.05        0.42      6.21 o
 -10   8   2        6.03        5.25      6.27 o
  -9   8   2        0.68       -1.19      6.25 o
  -8   8   2        1.94       -1.55      5.95 o
  -7   8   2        0.14        1.12      5.55 o
  -6   8   2        5.59        7.54      3.66 o
  -5   8   2        3.19       -0.73      5.58 o
  -4   8   2        4.62        5.71      5.84 o
  -3   8   2       12.15       12.49      4.21 o
  -2   8   2        0.60        0.18      4.06 o
  -1   8   2        0.02       -2.63      4.10 o
   0   8   2        1.08        0.25      3.09 o
   1   8   2       16.86       20.58      3.07 o
   2   8   2        0.91        4.73      3.12 o
   3   8   2        0.43        1.08      5.55 o
   4   8   2        1.23       -6.01      6.01 o
   5   8   2        0.65        0.00      5.08 o
   6   8   2        5.03        0.37      5.52 o
   7   8   2        1.18        4.21      5.53 o
   8   8   2        0.01       -6.16      6.16 o
   9   8   2        1.16       -3.66      6.02 o
  10   8   2        0.93       -6.23      6.39 o
  11   8   2        0.03        5.99      6.31 o
  12   8   2        0.05        3.10      6.70 o
  13   8   2        0.54       -6.93      6.93 o
  -9   9   2        0.68        3.22      4.69 o
  -8   9   2        0.91        0.90      6.27 o
  -7   9   2        0.26        3.94      6.56 o
  -6   9   2        0.05       -6.72      6.72 o
  -5   9   2        0.74       -0.85      6.37 o
  -4   9   2        3.01       -1.26      7.38 o
  -3   9   2        0.78        5.05      6.52 o
  -2   9   2        0.13        3.72      4.92 o
  -1   9   2        5.22        4.60      9.17 o
   0   9   2        2.90        2.89      3.53 o
   1   9   2        3.97       -0.40      4.72 o
   2   9   2        0.02        4.35      3.53 o
   3   9   2        0.15       -2.12      6.42 o
   4   9   2        0.81        4.23      4.53 o
   5   9   2        0.03        3.44      6.16 o
   6   9   2        0.65       -0.44      6.50 o
   7   9   2        1.63        6.45      4.75 o
   8   9   2        1.00        2.29      6.64 o
 -25   1   3        0.02        2.88      4.76 o
 -24   1   3        0.00       -0.45      4.39 o
 -23   1   3        0.16       -0.15      5.50 o
 -22   1   3        0.17       -3.64      3.98 o
 -21   1   3        0.15       -0.39      3.79 o
 -20   1   3        0.29        2.13      2.68 o
 -19   1   3        0.19        2.30      3.16 o
 -18   1   3        0.62        1.55      2.44 o
 -17   1   3        5.75        2.04      3.15 o
 -16   1   3        0.52       -1.97      3.21 o
 -15   1   3       36.14       41.76      2.46 o
 -14   1   3       14.02       11.81      1.99 o
 -13   1   3        1.58        2.58      1.86 o
 -12   1   3       24.65       25.15      2.54 o
 -11   1   3       31.01       27.15      1.75 o
 -10   1   3        7.27        9.05      1.39 o
  -9   1   3       10.55       10.82      1.27 o
  -8   1   3       26.84       27.17      1.38 o
  -7   1   3      220.38      245.98      2.89 o
  -6   1   3      758.28      863.40     23.69 o
  -5   1   3        9.94       11.43      1.04 o
  -4   1   3      539.93      587.14      5.58 o
  -3   1   3      499.96      522.07      4.23 o
  -2   1   3       39.39       43.79      1.13 o
  -1   1   3       42.26       46.67      0.85 o
   0   1   3      180.43      161.20      1.35 o
   1   1   3      259.48      275.69      1.96 o
   3   1   3      131.90      165.59      2.10 o
   4   1   3       12.11       14.70      4.47 o
   5   1   3      850.96      776.87     10.62 o
   6   1   3       17.86       23.76      1.42 o
   7   1   3        2.04        1.32      1.36 o
   8   1   3        1.74       -0.58      1.86 o
   9   1   3        8.79        9.01      3.26 o
  10   1   3        0.52        3.52      1.61 o
  11   1   3       19.93       22.16      1.88 o
  12   1   3        2.52       -1.49      2.77 o
  13   1   3        0.05       -0.11      2.58 o
  14   1   3        0.07       -1.93      2.80 o
  15   1   3        2.78        3.66      2.40 o
  16   1   3        0.03       -1.13      2.95 o
  17   1   3        0.18       -3.26      3.26 o
  18   1   3        0.06        0.68      3.37 o
  19   1   3        0.14        0.66      3.65 o
  20   1   3        0.04       -3.00      5.15 o
  21   1   3        0.42       -0.47      3.45 o
  22   1   3        0.09        1.49      3.99 o
  23   1   3        0.17       -4.28      5.56 o
 -24   2   3        0.05        1.11      7.10 o
 -23   2   3        2.77        1.07      4.66 o
 -22   2   3        2.34        7.91      8.48 o
 -21   2   3        0.01        6.76      2.65 o
 -20   2   3        0.85       -1.17      2.95 o
 -19   2   3        0.61       -4.70      4.70 o
 -18   2   3       16.40       19.11      4.60 o
 -17   2   3       25.45       19.85      2.48 o
 -16   2   3        0.13       -3.06      3.06 o
 -15   2   3       45.07       34.96      2.56 o
 -14   2   3       38.57       36.83      2.33 o
 -13   2   3        2.73        2.97      1.75 o
 -12   2   3       13.12        9.06      1.79 o
 -11   2   3       29.31       32.15      1.92 o
 -10   2   3        0.00       -1.90      1.90 o
  -9   2   3        8.96        9.28      1.39 o
  -8   2   3       17.67       18.46      1.98 o
  -7   2   3       79.12      100.63      2.17 o
  -5   2   3       36.43       37.55      2.54 o
  -4   2   3       38.60       55.17      1.59 o
  -3   2   3      201.01      265.41      2.78 o
  -2   2   3        5.91        6.28      0.68 o
  -1   2   3        9.53        8.76      0.71 o
   0   2   3       76.29       74.46      1.80 o
   1   2   3      250.93      257.36      2.95 o
   2   2   3      354.03      395.67      4.58 o
   3   2   3      219.09      208.25      4.60 o
   4   2   3      414.77      487.40     10.24 o
   5   2   3      693.45      791.82     14.48 o
   6   2   3       12.80       19.12      3.04 o
   7   2   3      147.03      125.01      2.62 o
   8   2   3      218.28      192.97      4.02 o
   9   2   3        0.77        0.93      5.23 o
  10   2   3        6.64        4.65      1.72 o
  11   2   3       20.22       23.33      2.00 o
  12   2   3       39.91       38.17      2.40 o
  13   2   3       62.71       62.51      2.86 o
  14   2   3        7.74        4.96      2.50 o
  15   2   3       13.32       18.57      2.37 o
  16   2   3       16.52       12.10      3.95 o
  17   2   3        0.21        1.76      3.18 o
  18   2   3        0.26        0.51      3.42 o
  19   2   3        0.05       -1.22      3.62 o
  20   2   3        0.05        3.08      3.11 o
  21   2   3        0.82        4.05      3.92 o
  22   2   3        0.38        1.73      4.07 o
  23   2   3        0.10       -0.41      4.72 o
 -24   3   3        0.00        1.39      6.65 o
 -23   3   3        0.70       -1.75      6.00 o
 -22   3   3        0.84        1.65      6.13 o
 -21   3   3        0.14        1.95      6.10 o
 -20   3   3        8.10        9.29      4.08 o
 -19   3   3        0.66        0.00      5.23 o
 -18   3   3        3.18        3.36      3.51 o
 -17   3   3        1.61        4.86      3.31 o
 -16   3   3        0.06        3.41      2.98 o
 -15   3   3        0.66        2.91      3.99 o
 -14   3   3        5.01       -2.72      4.17 o
 -13   3   3        0.20       -2.34      3.73 o
 -12   3   3       48.14       40.99      3.45 o
 -11   3   3        2.03        0.41      3.32 o
 -10   3   3        0.03       -2.09      3.37 o
  -9   3   3       57.18       68.87      3.44 o
  -8   3   3        5.80        2.19      3.06 o
  -7   3   3       39.10       40.07      2.60 o
  -6   3   3       94.20       95.15      3.29 o
  -5   3   3       12.76       11.00      1.98 o
  -4   3   3        0.64       -1.22      2.44 o
  -3   3   3       92.14       96.01      3.02 o
  -2   3   3        6.15        4.44      1.17 o
  -1   3   3       68.70       79.48      5.51 o
   0   3   3       73.78       77.15      1.95 o
   1   3   3       33.12       49.91      6.28 o
   2   3   3      105.70      145.88      2.53 o
   3   3   3        1.17        3.52      1.71 o
   4   3   3        4.48        1.01      2.69 o
   5   3   3        9.17        6.53      1.83 o
   6   3   3        1.09        0.65      2.66 o
   7   3   3        7.94       11.00      2.16 o
   8   3   3       83.52       77.91      3.58 o
   9   3   3        3.51       -0.79      3.67 o
  10   3   3      103.28      107.53      4.55 o
  11   3   3       10.64       12.36      2.80 o
  12   3   3       11.01       13.12      2.86 o
  13   3   3        5.14        4.12      4.18 o
  14   3   3        0.07        4.77      2.84 o
  15   3   3        0.04        2.61      4.30 o
  16   3   3        0.43        0.63      4.80 o
  17   3   3        0.35        4.99      5.13 o
  18   3   3        0.33       -4.92      5.06 o
  19   3   3        0.48       -5.73      5.73 o
  20   3   3        0.05        5.98      3.94 o
  21   3   3        0.04        4.88      4.06 o
  22   3   3        0.02        4.05      5.56 o
 -22   4   3        0.19       -2.19      6.37 o
 -21   4   3        0.00        2.28      4.31 o
 -20   4   3        2.11        1.95      5.49 o
 -19   4   3        1.67       -4.05      5.26 o
 -18   4   3        0.44       -3.12      5.14 o
 -17   4   3        3.91        6.95      3.72 o
 -16   4   3        1.38        8.74      3.00 o
 -15   4   3        0.33        2.34      4.13 o
 -14   4   3        5.72        2.76      4.41 o
 -13   4   3        1.16       -2.62      4.13 o
 -12   4   3        2.43        2.45      3.58 o
 -11   4   3        1.53        1.40      2.51 o
 -10   4   3        0.03       -3.64      3.64 o
  -9   4   3       27.19       24.89      3.10 o
  -8   4   3        1.39       -1.00      3.58 o
  -7   4   3       11.02       13.43      2.63 o
  -6   4   3        6.57        7.50      2.40 o
  -5   4   3       71.49       68.34      3.36 o
  -4   4   3        0.68        1.34      3.02 o
  -3   4   3       38.80       34.41      2.72 o
  -2   4   3        0.05        0.97      2.05 o
  -1   4   3        0.25        0.44      1.75 o
   0   4   3        0.05       -1.83      1.83 o
   1   4   3        3.73        1.33      1.99 o
   2   4   3       15.40       15.47      1.63 o
   3   4   3        4.19        0.52      2.89 o
   4   4   3       18.36       10.62      2.44 o
   5   4   3        5.14        8.06      2.33 o
   6   4   3       33.90       36.54      3.00 o
   7   4   3       55.52       53.59      3.48 o
   8   4   3        1.33       -0.65      3.42 o
   9   4   3        0.25        1.37      3.70 o
  10   4   3        7.13        3.59      4.00 o
  11   4   3        0.74        2.28      3.80 o
  12   4   3        1.35       -2.40      4.00 o
  13   4   3        0.00       -1.43      4.03 o
  14   4   3        2.80        4.50      3.24 o
  15   4   3        0.37       -4.44      5.08 o
  16   4   3        0.72        0.00      4.63 o
  17   4   3        0.19       -2.88      5.34 o
  18   4   3        0.54       -6.11      6.11 o
  19   4   3        0.00        5.19      5.80 o
  20   4   3        0.18       -1.27      6.92 o
  21   4   3        0.14       -6.50      6.50 o
 -21   5   3        0.01        0.89      6.41 o
 -20   5   3        1.40        4.66      5.28 o
 -19   5   3        0.04        2.01      5.88 o
 -18   5   3        0.93        1.91      5.81 o
 -17   5   3        0.03        1.09      3.63 o
 -16   5   3        0.10       -2.43      4.86 o
 -15   5   3        5.38        4.58      5.45 o
 -14   5   3        1.89        1.55      4.74 o
 -13   5   3        2.67        2.69      3.38 o
 -12   5   3        0.63       -1.71      4.29 o
 -11   5   3        0.92       -3.99      3.99 o
 -10   5   3        0.25       -1.04      4.01 o
  -9   5   3      127.95      112.45      5.38 o
  -8   5   3        2.46        3.35      3.90 o
  -7   5   3       60.39       65.61      3.90 o
  -6   5   3       67.40       66.26      3.97 o
  -5   5   3       19.83        4.06      4.54 o
  -4   5   3      157.27      148.78      5.20 o
  -3   5   3       80.40       80.24      4.11 o
  -2   5   3       32.11       29.14      2.26 o
  -1   5   3       86.75       88.90      3.54 o
   0   5   3        8.18        8.38      2.74 o
   1   5   3        0.43       -0.83      3.69 o
   2   5   3       76.50       76.74      2.99 o
   3   5   3        6.44       12.04      2.56 o
   4   5   3        7.34        4.43      2.61 o
   5   5   3       22.32       23.09      3.03 o
   6   5   3        2.75        7.30      2.81 o
   7   5   3       10.76       13.60      3.11 o
   8   5   3       10.13       15.86      3.00 o
   9   5   3        0.66        3.19      3.00 o
  10   5   3       21.66       22.89      3.88 o
  11   5   3        0.66        0.00      4.24 o
  12   5   3        4.26       -0.61      5.16 o
  13   5   3        0.98        2.57      5.05 o
  14   5   3        0.47       -2.34      4.83 o
  15   5   3        1.51        2.81      5.68 o
  16   5   3        3.26       -3.36      6.31 o
  17   5   3        0.01        5.12      5.47 o
  18   5   3        0.50        6.16      4.23 o
  19   5   3        0.28       -0.43      5.88 o
  20   5   3        0.21        9.37      4.33 o
 -19   6   3        0.82        5.73      6.50 o
 -18   6   3        0.09       -3.37      5.81 o
 -17   6   3        0.03        2.44      5.89 o
 -16   6   3        0.02        9.32      3.98 o
 -15   6   3        0.87        1.10      5.45 o
 -14   6   3        0.64       -4.93      5.15 o
 -13   6   3        0.01        0.00      5.41 o
 -12   6   3       15.11       12.42      4.18 o
 -11   6   3        9.50        0.63      5.59 o
 -10   6   3        5.11        7.98      3.49 o
  -9   6   3       37.32       38.94      4.08 o
  -8   6   3        3.45       -0.29      4.21 o
  -7   6   3        6.21        4.35      4.41 o
  -6   6   3        3.82        6.36      2.95 o
  -5   6   3        4.02       -4.61      4.61 o
  -4   6   3        1.44       -4.23      4.23 o
  -3   6   3       36.65       33.69      3.63 o
  -2   6   3        6.24        9.18      2.18 o
  -1   6   3      108.43      103.28      3.47 o
   0   6   3       25.68       23.69      2.44 o
   1   6   3        4.80        1.28      3.02 o
   2   6   3       42.97       37.90      2.69 o
   3   6   3        1.43        0.52      4.12 o
   4   6   3        2.19        1.83      4.00 o
   5   6   3        4.67        3.47      3.13 o
   6   6   3        0.43       -4.46      4.46 o
   7   6   3        4.23       -0.57      5.34 o
   8   6   3        0.11       -4.73      4.73 o
   9   6   3        5.32       12.66      3.46 o
  10   6   3        0.70        3.51      4.86 o
  11   6   3        0.02        1.65      4.93 o
  12   6   3        0.35       -4.17      5.04 o
  13   6   3        1.21        5.99      3.59 o
  14   6   3        0.62        2.25      5.74 o
  15   6   3        0.45        1.18      5.40 o
  16   6   3        0.07       -1.65      6.13 o
  17   6   3        0.03        6.74      4.35 o
  18   6   3        0.77        2.25      6.79 o
 -17   7   3        1.34        5.45      5.99 o
 -16   7   3        0.26        1.31      6.00 o
 -15   7   3        0.03        0.83      6.47 o
 -14   7   3        0.65       -2.40      6.36 o
 -13   7   3        0.00       -6.03      6.03 o
 -12   7   3        0.40        3.38      5.57 o
 -11   7   3        0.16        5.44      3.68 o
 -10   7   3        2.01        4.56      3.92 o
  -9   7   3        8.05        7.72      3.77 o
  -8   7   3        1.39       -0.33      5.10 o
  -7   7   3        2.48        1.61      5.74 o
  -6   7   3        0.43        0.95      5.27 o
  -5   7   3        0.94        4.95      3.20 o
  -4   7   3        4.24       -1.83      4.89 o
  -3   7   3        1.11       -1.52      4.96 o
  -2   7   3        0.12       -3.24      3.24 o
  -1   7   3        1.30        1.71      3.98 o
   0   7   3        1.96       -1.64      3.24 o
   1   7   3        2.09        1.41      3.30 o
   2   7   3       18.49       23.34      3.03 o
   3   7   3        0.32       -4.34      5.35 o
   4   7   3        3.47        2.18      3.44 o
   5   7   3        4.10       11.75      3.40 o
   6   7   3        0.08       -5.06      5.06 o
   7   7   3        0.90        2.01      4.84 o
   8   7   3        1.80        4.87      3.75 o
   9   7   3        0.01        1.26      3.70 o
  10   7   3        0.49       -3.68      5.66 o
  11   7   3        0.02       -4.19      5.69 o
  12   7   3        0.00        0.40      5.51 o
  13   7   3        0.00       -5.98      5.98 o
  14   7   3        0.52       -4.66      6.74 o
  15   7   3        0.07        2.87      4.52 o
 -14   8   3        0.34        3.19      6.61 o
 -13   8   3        0.43        3.34      4.59 o
 -12   8   3        1.69        1.30      6.90 o
 -11   8   3        4.48        5.85      6.58 o
 -10   8   3        1.41       10.39      4.07 o
  -9   8   3        1.32       -2.80      6.26 o
  -8   8   3        1.01       -5.59      5.59 o
  -7   8   3        0.33        0.37      5.66 o
  -6   8   3        0.36       -1.86      5.63 o
  -5   8   3        1.09       -2.56      5.51 o
  -4   8   3        0.02       -2.89      5.58 o
  -3   8   3        2.65       -0.36      5.67 o
  -2   8   3        0.38       -1.93      7.57 o
  -1   8   3        7.00        5.46      9.42 o
   0   8   3        4.91        0.34      4.17 o
   1   8   3        7.37       11.21      6.16 o
   2   8   3        5.74        6.12      3.03 o
   3   8   3        2.10        0.36      5.63 o
   4   8   3        0.51        5.16      5.66 o
   5   8   3        0.52       -6.39      6.39 o
   6   8   3        0.28        4.59      5.46 o
   7   8   3        0.96       -0.39      5.89 o
   8   8   3        0.65        7.88      4.33 o
   9   8   3        0.21       -0.83      6.07 o
  10   8   3        0.07       -6.38      6.38 o
  11   8   3        0.04        3.05      4.92 o
  12   8   3        0.18       -2.26      6.47 o
  -9   9   3        2.36        8.56      5.07 o
  -8   9   3        1.25       -4.99      6.96 o
  -7   9   3        0.22       -0.66      4.73 o
  -6   9   3        0.26       -5.66      7.06 o
  -5   9   3        0.31        0.43      5.47 o
  -4   9   3        1.42       -2.12      6.25 o
  -3   9   3        0.00        2.13      6.06 o
  -2   9   3        2.63       -4.70      4.70 o
  -1   9   3        1.76        0.37      4.56 o
   0   9   3        0.60       -4.00      4.59 o
   1   9   3        5.65        1.54      4.02 o
   2   9   3        0.28       -5.99      5.99 o
   3   9   3        0.27       -1.29      6.11 o
   4   9   3        0.05       -6.31      6.31 o
   5   9   3        0.08        0.00      7.01 o
   6   9   3        0.12       -3.11      6.61 o
   7   9   3        0.10        3.63      6.31 o
 -25   0   4        0.05       -2.28      6.82 o
 -24   0   4        0.05        1.72      6.03 o
 -23   0   4       12.06       15.24      4.38 o
 -22   0   4        0.33       -4.58      6.05 o
 -21   0   4        0.02        3.58      3.54 o
 -20   0   4        4.65        1.66      5.40 o
 -19   0   4        0.13       -4.05      4.82 o
 -18   0   4        1.67        4.77      3.06 o
 -17   0   4       39.67       33.17      3.79 o
 -16   0   4       43.01       43.01      3.78 o
 -15   0   4        8.14        9.83      2.72 o
 -14   0   4      167.88      180.34      5.25 o
 -13   0   4       77.43       74.78      3.86 o
 -12   0   4     1163.89     1085.77     10.78 o
 -11   0   4       42.52       38.07      2.78 o
 -10   0   4      134.01      138.91      3.86 o
  -9   0   4      984.90      937.32      9.39 o
  -8   0   4      196.18      210.73      4.06 o
  -7   0   4        7.12        8.44      1.63 o
  -6   0   4     1114.78     1091.71      9.67 o
  -5   0   4     2067.11     2047.24     14.60 o
  -4   0   4     2345.36     2310.03     14.79 o
  -3   0   4     1615.50     1682.66     12.14 o
  -2   0   4      306.95      350.21      2.83 o
  -1   0   4     5187.86     4888.17    126.31 o
   0   0   4      681.74      660.16      7.53 o
   1   0   4     1039.17      970.60      6.59 o
   2   0   4        8.83        6.88      0.98 o
   3   0   4       47.54       38.01      1.90 o
   4   0   4        0.42       -1.29      2.07 o
   5   0   4       93.77       87.34      2.81 o
   6   0   4       49.42       48.94      2.52 o
   7   0   4      235.85      247.20      4.80 o
   8   0   4       96.74       91.89      3.33 o
   9   0   4       44.86       39.37      2.93 o
  10   0   4        4.33       -0.92      3.15 o
  11   0   4        3.15       -2.59      3.51 o
  12   0   4        3.35       -1.28      3.44 o
  13   0   4       62.98       54.69      3.84 o
  14   0   4        3.86       -0.25      4.29 o
  15   0   4        6.08        5.01      3.02 o
  16   0   4        0.79       -1.16      4.40 o
  17   0   4        0.07       -3.43      5.18 o
  18   0   4        3.28        8.76      3.43 o
  19   0   4        6.89       15.79      3.94 o
  20   0   4        0.54        2.27      6.01 o
  21   0   4        1.44        0.41      6.44 o
  22   0   4        0.09       -3.44      6.72 o
  23   0   4        0.19       -7.51      7.51 o
 -25   1   4        0.12        2.75      5.41 o
 -24   1   4        1.76        4.66      3.91 o
 -23   1   4        0.02       -4.37      4.37 o
 -22   1   4        4.16        2.42      3.95 o
 -21   1   4        1.52        2.71      3.72 o
 -20   1   4       11.37       14.09      2.87 o
 -19   1   4        0.00       -1.84      4.89 o
 -18   1   4        7.25        2.63      3.40 o
 -17   1   4        0.65       -2.15      3.02 o
 -16   1   4        3.00       -0.77      2.94 o
 -15   1   4      163.47      167.83      4.33 o
 -14   1   4       23.25       21.24      2.11 o
 -13   1   4       30.12       30.15      2.21 o
 -12   1   4       56.21       49.71      2.22 o
 -11   1   4        0.37       -0.08      2.07 o
 -10   1   4        3.45       -0.48      2.00 o
  -9   1   4      206.57      195.49      3.05 o
  -8   1   4       17.00       16.22      2.24 o
  -7   1   4       57.06       57.11      1.71 o
  -6   1   4       21.52       18.45      1.21 o
  -5   1   4        4.98        8.04      2.32 o
  -4   1   4      189.38      197.44      2.41 o
  -3   1   4      203.71      199.58      4.29 o
  -2   1   4      154.91      147.55      1.47 o
  -1   1   4       64.48       87.00      1.15 o
   0   1   4        2.59        1.28      0.71 o
   1   1   4        2.83        2.54      0.80 o
   2   1   4      174.14      164.31      2.23 o
   3   1   4       20.59       19.10      1.23 o
   4   1   4      365.01      409.41      6.41 o
   5   1   4     1881.64     1876.23     26.05 o
   6   1   4      130.47      134.98      2.58 o
   7   1   4      158.36      170.74      2.88 o
   8   1   4        2.72        1.25      3.97 o
   9   1   4       50.50       49.86      2.09 o
  10   1   4       80.74       75.89      2.94 o
  11   1   4       33.17       30.24      2.12 o
  12   1   4       16.37       13.69      1.99 o
  13   1   4       12.72        7.35      3.48 o
  14   1   4        2.63        3.11      2.38 o
  15   1   4       11.09        9.84      5.17 o
  16   1   4       65.94       70.47      3.51 o
  17   1   4        5.37        5.23      2.89 o
  18   1   4        0.01       -4.06      4.68 o
  19   1   4        0.01        0.22      3.70 o
  20   1   4        0.28        2.10      3.68 o
  21   1   4        0.60        0.05      4.03 o
  22   1   4        0.63       -1.51      5.21 o
  23   1   4        0.23       -3.83      5.51 o
 -24   2   4        0.26       -1.10      4.67 o
 -23   2   4        5.74        9.81      3.82 o
 -22   2   4        0.58       -1.32      4.28 o
 -21   2   4        0.45        4.49      3.02 o
 -20   2   4        0.31        3.01      3.35 o
 -19   2   4        0.23        0.56      2.81 o
 -18   2   4        7.40        4.27      3.42 o
 -17   2   4        9.85        6.68      2.67 o
 -16   2   4        3.67        5.00      6.91 o
 -15   2   4       53.63       46.67      6.16 o
 -14   2   4        0.27       -1.00      4.07 o
 -13   2   4        2.22        0.86      2.53 o
 -12   2   4      136.42      121.45      3.12 o
 -11   2   4        0.13       -0.37      2.11 o
 -10   2   4        0.07       -0.17      1.89 o
  -9   2   4       39.50       32.81      3.75 o
  -8   2   4       12.28       14.13      1.83 o
  -7   2   4        1.55        5.03      1.43 o
  -6   2   4      277.17      322.84      4.54 o
  -5   2   4       62.51       58.43      2.30 o
  -4   2   4      941.49     1049.20      7.14 o
  -3   2   4      126.32      116.37      5.36 o
  -2   2   4       85.70       98.13      1.37 o
  -1   2   4      247.86      263.70      2.51 o
   0   2   4      190.55      201.20      2.15 o
   1   2   4        3.85        3.37      0.74 o
   2   2   4       90.75      100.31      1.44 o
   3   2   4       34.91       43.37      1.72 o
   4   2   4      132.90      161.44      2.68 o
   5   2   4      377.44      375.16      4.00 o
   6   2   4       27.75       25.95      1.72 o
   7   2   4      122.80      117.49      2.73 o
   8   2   4      107.06      110.32      2.77 o
   9   2   4        1.59        0.07      2.25 o
  10   2   4       21.04       21.27      1.96 o
  11   2   4        0.08       -0.87      2.43 o
  12   2   4        8.98        9.91      1.95 o
  13   2   4       61.83       61.65      2.99 o
  14   2   4        4.74        3.82      2.48 o
  15   2   4        1.13        6.52      2.08 o
  16   2   4        0.64        3.91      4.81 o
  17   2   4        0.19        1.17      3.56 o
  18   2   4        0.01       -1.22      3.71 o
  19   2   4        1.73        2.44      4.02 o
  20   2   4        0.64        0.29      3.27 o
  21   2   4        0.70       -2.17      5.67 o
  22   2   4        0.03       -3.35      4.91 o
 -23   3   4        6.54        9.23      4.87 o
 -22   3   4        0.10        0.00      6.97 o
 -21   3   4        0.02        6.86      3.84 o
 -20   3   4       20.33       21.86      4.59 o
 -19   3   4        1.67        4.99      3.77 o
 -18   3   4        0.82       -0.32      3.41 o
 -17   3   4       15.30       12.45      3.69 o
 -16   3   4       15.37       17.43      3.35 o
 -15   3   4        6.22        4.30      4.60 o
 -14   3   4        0.02       -4.00      4.00 o
 -13   3   4       18.44       14.48      3.21 o
 -12   3   4       33.81       31.73      3.01 o
 -11   3   4        7.42       13.85      2.56 o
 -10   3   4        0.01       -0.98      3.29 o
  -9   3   4       25.58       24.28      2.63 o
  -8   3   4      121.43      115.82      3.98 o
  -7   3   4      134.68      127.65      3.89 o
  -6   3   4      152.30      157.32      4.11 o
  -5   3   4        3.32        3.48      1.92 o
  -4   3   4       14.57       15.13      2.20 o
  -3   3   4     1155.65     1235.53     12.06 o
  -2   3   4     1081.91     1106.34     10.86 o
  -1   3   4       14.17       21.45      1.53 o
   0   3   4       81.22       81.85      2.12 o
   1   3   4      109.81      114.66      2.46 o
   2   3   4      206.99      212.41      7.03 o
   3   3   4      382.43      396.03      6.06 o
   4   3   4      325.99      338.65      5.80 o
   5   3   4       58.79       77.30      3.44 o
   6   3   4        0.25       -3.02      3.02 o
   7   3   4       19.47       20.31      2.62 o
   8   3   4      239.04      245.62      5.82 o
   9   3   4       74.35       75.69      3.95 o
  10   3   4       23.57       28.41      3.13 o
  11   3   4       21.52       22.07      3.27 o
  12   3   4        7.86        9.41      2.95 o
  13   3   4        8.03        9.61      3.18 o
  14   3   4        3.44        8.29      3.11 o
  15   3   4       11.60       19.89      3.68 o
  16   3   4        2.42        9.26      3.59 o
  17   3   4        2.47        2.77      5.12 o
  18   3   4        2.08        3.65      5.03 o
  19   3   4        0.35       -0.77      5.41 o
  20   3   4        0.01       -1.64      5.73 o
  21   3   4        1.96        7.01      4.41 o
 -22   4   4        1.42        1.76      6.27 o
 -21   4   4        1.42       -0.84      5.85 o
 -20   4   4        1.15        0.78      5.73 o
 -19   4   4        0.40        1.48      5.57 o
 -18   4   4        0.19        4.21      4.93 o
 -17   4   4       11.64       17.04      3.86 o
 -16   4   4        3.54        2.69      3.31 o
 -15   4   4       47.12       51.84      4.31 o
 -14   4   4        1.00        5.60      3.01 o
 -13   4   4        4.78        6.82      3.10 o
 -12   4   4        9.65        7.76      2.87 o
 -11   4   4       29.51       27.51      3.34 o
 -10   4   4       30.72       28.85      3.09 o
  -9   4   4        9.43       10.55      2.67 o
  -8   4   4        7.85        6.24      2.50 o
  -7   4   4       52.41       54.09      3.44 o
  -6   4   4       17.95       23.39      2.49 o
  -5   4   4        0.07       -2.41      3.34 o
  -4   4   4      537.08      514.49      7.52 o
  -3   4   4       32.39       34.61      2.75 o
  -2   4   4       17.26       17.68      2.11 o
  -1   4   4        6.21        5.02      1.44 o
   0   4   4        4.65        5.60      1.50 o
   1   4   4        1.16        0.73      1.59 o
   2   4   4        1.02        0.66      6.04 o
   3   4   4        2.21       -2.03      3.23 o
   4   4   4       18.50       14.51      2.69 o
   5   4   4       40.83       35.06      3.16 o
   6   4   4        6.75        6.35      2.48 o
   7   4   4        8.69       12.67      2.67 o
   8   4   4        9.46       18.83      2.76 o
   9   4   4        0.91       -4.00      4.00 o
  10   4   4       20.12       20.25      3.33 o
  11   4   4        3.27        2.92      4.06 o
  12   4   4        0.32       -2.51      4.40 o
  13   4   4       10.30       16.26      3.64 o
  14   4   4        2.30       -3.75      5.07 o
  15   4   4        0.53       -4.30      5.10 o
  16   4   4        3.98        5.12      3.96 o
  17   4   4        0.07        0.00      4.83 o
  18   4   4        2.81        0.78      5.69 o
  19   4   4        0.01        4.12      5.02 o
  20   4   4        0.09       -7.17      7.17 o
 -21   5   4        0.29        4.94      6.67 o
 -20   5   4        0.75       -0.85      6.24 o
 -19   5   4        0.03        2.43      5.32 o
 -18   5   4        1.31        8.64      3.84 o
 -17   5   4       10.52       10.87      4.28 o
 -16   5   4        3.98       -1.40      5.31 o
 -15   5   4        0.00       -0.66      5.04 o
 -14   5   4        0.01        1.26      4.86 o
 -13   5   4        0.14       -4.24      4.74 o
 -12   5   4        7.80       10.70      3.31 o
 -11   5   4        4.62        3.16      3.06 o
 -10   5   4       12.98       10.68      3.22 o
  -9   5   4        2.38        7.14      2.71 o
  -8   5   4        0.05        0.00      3.86 o
  -7   5   4      112.23      105.54      4.99 o
  -6   5   4       13.81       11.05      3.21 o
  -5   5   4       47.05       41.08      3.52 o
  -4   5   4        7.41        0.22      3.80 o
  -3   5   4       52.82       62.94      3.73 o
  -2   5   4        0.34        1.04      2.50 o
  -1   5   4       47.40       39.99      2.35 o
   0   5   4       40.71       42.37      2.60 o
   1   5   4       19.64       16.99      2.04 o
   2   5   4        3.27        0.70      2.66 o
   3   5   4       11.10        8.49      2.73 o
   4   5   4        1.92        2.95      3.65 o
   5   5   4       28.63       25.48      3.24 o
   6   5   4       30.72       28.01      3.36 o
   7   5   4        6.39        7.30      2.95 o
   8   5   4       22.29       21.49      3.48 o
   9   5   4        4.58        7.06      3.02 o
  10   5   4       13.83       17.67      3.42 o
  11   5   4        8.18        9.18      3.80 o
  12   5   4        0.51        1.27      5.19 o
  13   5   4        2.63        2.34      4.49 o
  14   5   4        0.54        4.51      3.74 o
  15   5   4        2.86        4.38      3.70 o
  16   5   4        3.50        6.96      3.99 o
  17   5   4        0.30       -2.44      5.72 o
  18   5   4        0.08        2.55      5.29 o
  19   5   4        0.13       -0.89      6.14 o
 -19   6   4        0.03       -2.00      4.63 o
 -18   6   4        0.28       -3.83      5.84 o
 -17   6   4        4.78        2.46      6.50 o
 -16   6   4        3.92       10.19      4.07 o
 -15   6   4        2.14       -4.84      5.90 o
 -14   6   4        1.86        1.96      3.54 o
 -13   6   4        0.20       -0.34      5.35 o
 -12   6   4       10.62       16.60      3.96 o
 -11   6   4        0.30       -2.55      4.91 o
 -10   6   4       26.97       16.74      3.84 o
  -9   6   4       13.21       20.32      3.69 o
  -8   6   4        0.95        3.47      4.43 o
  -7   6   4        6.84        5.16      3.11 o
  -6   6   4       12.85       11.71      3.27 o
  -5   6   4       20.27       19.68      3.32 o
  -4   6   4       26.89       26.43      3.56 o
  -3   6   4       55.34       52.00      4.00 o
  -2   6   4        0.14        0.64      2.90 o
  -1   6   4       49.58       49.29      6.97 o
   0   6   4       10.45       10.90      2.35 o
   1   6   4       19.29       16.10      2.36 o
   2   6   4       17.63       16.57      2.46 o
   3   6   4        0.46       -4.66      4.66 o
   4   6   4        0.26        4.07      2.88 o
   5   6   4        1.48        1.81      2.91 o
   6   6   4        0.06       -2.29      4.52 o
   7   6   4        0.23       -1.18      5.07 o
   8   6   4        2.70       -2.78      4.93 o
   9   6   4        0.13        3.20      3.46 o
  10   6   4       13.86        8.74      3.78 o
  11   6   4        0.78        1.03      5.28 o
  12   6   4        0.99       -1.08      5.53 o
  13   6   4        0.10        6.37      3.64 o
  14   6   4        0.07       -1.55      5.95 o
  15   6   4        0.54        0.41      5.80 o
  16   6   4        0.14        0.00      6.28 o
  17   6   4        0.01       -1.34      6.43 o
 -17   7   4        1.44       10.07      4.42 o
 -16   7   4        0.04       -0.88      6.53 o
 -15   7   4        1.14        1.68      5.51 o
 -14   7   4        0.07       -5.27      5.94 o
 -13   7   4        1.01       -5.52      6.32 o
 -12   7   4        0.15        2.09      3.99 o
 -11   7   4        0.20       -1.10      5.37 o
 -10   7   4        0.03       -1.07      5.77 o
  -9   7   4        1.62        0.52      3.79 o
  -8   7   4        7.41       12.25      3.81 o
  -7   7   4        0.05       -4.85      4.85 o
  -6   7   4        0.35       -1.93      4.81 o
  -5   7   4        1.34        3.79      3.42 o
  -4   7   4        4.32        2.81      4.81 o
  -3   7   4        5.77        7.34      3.48 o
  -2   7   4        1.26        2.89      2.61 o
  -1   7   4        7.53        6.04      2.95 o
   0   7   4        2.36        1.48      3.43 o
   1   7   4        1.97        0.84      2.75 o
   2   7   4        0.03        2.09      2.99 o
   3   7   4       19.44       20.76      4.21 o
   4   7   4        0.00        2.89      3.43 o
   5   7   4        2.70        9.17      3.51 o
   6   7   4        0.91       -1.00      5.49 o
   7   7   4        2.01       -4.48      5.71 o
   8   7   4        0.69       -3.95      5.28 o
   9   7   4        2.04       -4.43      5.66 o
  10   7   4        3.46        0.37      5.95 o
  11   7   4        0.09       -0.40      5.59 o
  12   7   4        0.11        3.67      5.52 o
  13   7   4        0.04        0.00      6.56 o
  14   7   4        0.24       -6.76      6.76 o
  15   7   4        0.09       -1.81      7.21 o
 -13   8   4        0.35       -0.45      6.60 o
 -12   8   4        0.81       -7.15      7.15 o
 -11   8   4        0.07       -1.70      6.42 o
 -10   8   4        3.50        0.00      6.63 o
  -9   8   4        0.33        2.84      5.46 o
  -8   8   4        0.03       -5.80      5.80 o
  -7   8   4        2.61       11.75      3.95 o
  -6   8   4        2.26       -5.90      5.90 o
  -5   8   4        0.37        1.11      5.59 o
  -4   8   4        0.07       10.87      3.55 o
  -3   8   4        2.46       -6.01      6.01 o
  -2   8   4        0.01       12.41      5.60 o
  -1   8   4        0.99       -0.22      4.19 o
   0   8   4        1.99        3.10      2.86 o
   1   8   4        8.61       12.05      7.50 o
   2   8   4        1.48        1.90      6.25 o
   3   8   4        0.27        5.27      6.27 o
   4   8   4        8.05       11.90      4.32 o
   5   8   4        0.00        1.53      5.77 o
   6   8   4        0.72       -5.49      6.21 o
   7   8   4        0.00        3.61      3.74 o
   8   8   4        0.67        2.07      5.73 o
   9   8   4        0.08       -0.43      6.06 o
  10   8   4        0.43       11.73      4.29 o
  11   8   4        0.08       -3.13      6.47 o
  -8   9   4        1.11        5.74      4.72 o
  -7   9   4        1.64        1.34      4.72 o
  -6   9   4        0.10       -3.09      6.47 o
  -5   9   4        0.00       -6.53      6.61 o
  -4   9   4        0.56       -6.27      6.27 o
  -3   9   4        0.06        3.89      6.04 o
  -2   9   4        0.01        3.64      4.12 o
  -1   9   4        7.58        4.38      5.46 o
   0   9   4        0.02       -4.70      4.70 o
   1   9   4        2.68       -3.88      4.93 o
   2   9   4        0.64       -4.84      4.84 o
   3   9   4        0.56       -6.92      6.92 o
   4   9   4        2.45       -2.63      6.00 o
   5   9   4        0.45       -4.45      6.21 o
   6   9   4        0.03       -3.64      6.74 o
 -24   1   5        0.08        3.13      7.01 o
 -23   1   5        0.37        3.23      3.40 o
 -22   1   5        0.00        2.73      3.83 o
 -21   1   5        1.20        1.68      3.23 o
 -20   1   5        4.58        2.26      3.67 o
 -19   1   5        0.06       -2.04      3.43 o
 -18   1   5        1.07        0.19      3.11 o
 -17   1   5        0.33       -3.21      3.21 o
 -16   1   5        6.82       12.76      3.62 o
 -15   1   5       17.93       15.06      2.31 o
 -14   1   5       11.77       13.33      2.10 o
 -13   1   5       56.94       59.99      2.58 o
 -12   1   5      137.11      138.90      3.33 o
 -11   1   5        1.09        0.75      2.08 o
 -10   1   5       70.31       55.30      2.13 o
  -9   1   5      149.10      139.75      2.75 o
  -8   1   5        0.13        1.41      1.35 o
  -7   1   5       10.99        7.32      1.25 o
  -6   1   5       20.46       18.64      1.30 o
  -5   1   5       19.49       23.02      1.34 o
  -4   1   5      484.11      542.06      7.22 o
  -3   1   5       25.84       23.20      1.32 o
  -2   1   5      245.47      277.57      2.08 o
  -1   1   5       43.33       49.02      1.09 o
   0   1   5       79.98       87.03      1.45 o
   1   1   5      188.45      191.48      1.81 o
   2   1   5        2.82        2.19      1.35 o
   3   1   5        6.87        4.67      1.17 o
   4   1   5        4.52        5.94      1.30 o
   5   1   5       39.04       28.85      1.68 o
   6   1   5       54.71       56.86      3.16 o
   7   1   5        6.04        4.17      2.12 o
   8   1   5        0.23       -0.29      2.83 o
   9   1   5        0.09       -0.39      2.17 o
  10   1   5       27.18       25.95      2.09 o
  11   1   5        1.19       -1.31      3.95 o
  12   1   5        0.10        0.60      2.57 o
  13   1   5        0.14        4.74      1.79 o
  14   1   5        1.29        2.83      3.24 o
  15   1   5        2.23        3.14      2.53 o
  16   1   5        1.53        1.87      2.90 o
  17   1   5        1.77        0.33      3.66 o
  18   1   5        3.20        1.10      2.91 o
  19   1   5        0.36       -2.10      4.03 o
  20   1   5        0.21       -5.06     10.56 o
  21   1   5        0.37       -0.63      4.52 o
  22   1   5        0.05        0.25      4.38 o
 -24   2   5        0.98       -0.22      4.43 o
 -23   2   5        2.08       -1.55      4.88 o
 -22   2   5        0.05        4.82      4.04 o
 -21   2   5        3.08        2.88      3.14 o
 -20   2   5        3.22       -1.04      3.73 o
 -19   2   5        0.00       -2.25      6.82 o
 -18   2   5        0.83       -3.57      3.57 o
 -17   2   5        4.09        3.32      2.51 o
 -16   2   5        8.26        8.32      2.32 o
 -15   2   5       12.28        8.35      3.16 o
 -14   2   5        0.44        0.05      3.24 o
 -13   2   5        5.43        4.02      2.07 o
 -12   2   5       15.72       10.74      1.78 o
 -11   2   5        0.07       -1.11      2.13 o
 -10   2   5        0.97       -0.82      2.06 o
  -9   2   5        2.41        2.51      2.13 o
  -8   2   5        1.10        0.46      2.03 o
  -7   2   5       54.88       59.89      2.00 o
  -6   2   5       14.87       12.61      1.43 o
  -5   2   5       26.94       29.95      1.59 o
  -4   2   5       98.52       88.13      2.07 o
  -3   2   5        2.89        4.06      1.69 o
  -2   2   5        3.41        2.47      0.91 o
  -1   2   5      321.71      291.91      2.53 o
   0   2   5        0.42        1.12      1.02 o
   1   2   5       41.09       55.53      1.23 o
   2   2   5      139.52      117.81      1.69 o
   3   2   5      108.64      123.19      3.88 o
   4   2   5       30.93       43.23      2.57 o
   5   2   5       95.90      104.96      2.57 o
   6   2   5       12.34       13.75      1.70 o
   7   2   5      370.45      339.13      4.68 o
   8   2   5       12.37       13.81      2.29 o
   9   2   5       12.84        7.42      1.81 o
  10   2   5       45.07       41.43      2.44 o
  11   2   5        0.98        0.98      2.50 o
  12   2   5        2.40        1.38      2.27 o
  13   2   5       15.88       12.82      2.39 o
  14   2   5        4.82        5.03      4.86 o
  15   2   5       18.45       11.08      2.71 o
  16   2   5        5.63        4.66      3.04 o
  17   2   5        0.99        0.04      4.97 o
  18   2   5        3.52        2.51      3.66 o
  19   2   5        0.22       -0.98      5.50 o
  20   2   5        0.00       -4.34      4.34 o
  21   2   5        0.02       -0.32      4.45 o
  22   2   5        0.00        3.94      4.68 o
 -23   3   5        0.00        0.88      6.37 o
 -22   3   5        0.08       -3.78      5.77 o
 -21   3   5        0.37        4.37      5.66 o
 -20   3   5        3.62        1.86      6.31 o
 -19   3   5        0.07        8.92      3.59 o
 -18   3   5        1.69        4.29      5.25 o
 -17   3   5        0.20        2.82      4.17 o
 -16   3   5        0.00       -0.30      4.66 o
 -15   3   5       10.41        3.31      4.67 o
 -14   3   5        6.42        4.41      4.44 o
 -13   3   5       26.72       18.52      3.45 o
 -12   3   5        8.97        3.45      3.72 o
 -11   3   5        2.70       -4.02      4.02 o
 -10   3   5       23.90       20.01      2.75 o
  -9   3   5       80.15       69.18      3.56 o
  -8   3   5        8.44        6.25      2.45 o
  -7   3   5        0.58        2.03      1.87 o
  -6   3   5        2.79        2.46      2.08 o
  -5   3   5        3.13        5.25      1.94 o
  -4   3   5       20.38       18.23      2.20 o
  -3   3   5        3.29       -1.23      2.88 o
  -2   3   5      111.54      112.84      4.16 o
  -1   3   5       57.66       71.60      2.16 o
   0   3   5       11.87       10.20      1.42 o
   1   3   5       22.39       21.81      4.15 o
   2   3   5        1.62        1.35      1.55 o
   3   3   5        3.39        0.66      2.80 o
   4   3   5        0.96        0.61      2.11 o
   5   3   5        0.17       -3.13      3.13 o
   6   3   5        0.10        0.39      3.21 o
   7   3   5        8.14        9.68      2.52 o
   8   3   5       17.98       19.07      2.81 o
   9   3   5        7.89        5.75      2.81 o
  10   3   5       56.56       42.43      3.89 o
  11   3   5        2.88        0.00      4.50 o
  12   3   5       18.57       19.02      3.46 o
  13   3   5        6.62        0.86      5.13 o
  14   3   5        0.16       -1.20      4.56 o
  15   3   5        0.07        3.83      4.62 o
  16   3   5        0.22       -4.83      4.83 o
  17   3   5        0.16       -2.17      5.17 o
  18   3   5        1.23       -5.32      5.79 o
  19   3   5        0.40        1.21      5.71 o
  20   3   5        0.28        5.99      6.14 o
  21   3   5        0.40       -2.72      6.39 o
 -22   4   5        0.04        2.23      6.44 o
 -21   4   5        0.56       -2.54      4.05 o
 -20   4   5        1.69        7.18      4.15 o
 -19   4   5        0.60        5.07      3.87 o
 -18   4   5       15.69       18.70      4.52 o
 -17   4   5        7.47        4.76      5.36 o
 -16   4   5        2.11       -1.61      5.13 o
 -15   4   5        5.65        3.03      3.41 o
 -14   4   5        0.18        0.72      3.12 o
 -13   4   5        8.59        8.39      3.13 o
 -12   4   5        6.43        2.06      4.35 o
 -11   4   5        0.02       -1.98      3.96 o
 -10   4   5        7.58        1.65      4.29 o
  -9   4   5        1.15       -2.04      3.63 o
  -8   4   5        8.32        3.91      2.80 o
  -7   4   5      164.21      153.03      4.87 o
  -6   4   5       49.06       44.37      3.41 o
  -5   4   5      117.21      120.30      4.28 o
  -4   4   5       67.13       63.90      3.55 o
  -3   4   5        0.15       -1.89      3.03 o
  -2   4   5       65.02       67.21      2.46 o
  -1   4   5       25.10       26.57      2.06 o
   0   4   5        1.06       -0.01      2.32 o
   1   4   5       24.09       24.54      1.86 o
   2   4   5       18.57       22.37      1.89 o
   3   4   5        0.08        1.59      2.93 o
   4   4   5        1.03        1.62      3.37 o
   5   4   5        0.01       -2.14      3.40 o
   6   4   5        7.73        0.00      3.79 o
   7   4   5       11.07       11.44      2.88 o
   8   4   5        1.04        2.67      3.89 o
   9   4   5        2.00        2.80      3.98 o
  10   4   5        3.21       -1.07      4.19 o
  11   4   5        3.94        4.20      3.22 o
  12   4   5        7.45        2.63      5.01 o
  13   4   5        4.11       12.06      3.25 o
  14   4   5        0.40        3.61      4.86 o
  15   4   5        0.56       -1.73      4.49 o
  16   4   5        0.05        2.20      5.84 o
  17   4   5        0.17       -6.07      6.07 o
  18   4   5        0.01        1.62      5.24 o
  19   4   5        0.10       -5.78      5.78 o
  20   4   5        0.04       -0.90      5.94 o
 -21   5   5        0.22        8.84      4.53 o
 -20   5   5        0.01        3.89      4.40 o
 -19   5   5        0.01        3.68      5.80 o
 -18   5   5        0.08       -3.12      5.62 o
 -17   5   5        2.87        1.87      5.87 o
 -16   5   5        0.47        4.28      5.52 o
 -15   5   5        0.74        0.67      5.05 o
 -14   5   5        0.06        2.25      4.67 o
 -13   5   5        2.26        2.48      4.71 o
 -12   5   5        4.69        3.56      5.30 o
 -11   5   5        2.14       -0.29      4.49 o
 -10   5   5        0.27        4.76      2.80 o
  -9   5   5        0.69        2.11      3.85 o
  -8   5   5        0.90        2.55      2.82 o
  -7   5   5       52.60       52.64      3.65 o
  -6   5   5        0.07        0.95      3.98 o
  -5   5   5       27.78       23.63      3.33 o
  -4   5   5       18.53       18.65      3.15 o
  -3   5   5       18.03       19.52      3.18 o
  -2   5   5       10.97       10.77      2.00 o
  -1   5   5       44.76       48.30      2.56 o
   0   5   5        8.52        9.50      4.43 o
   1   5   5        0.94        0.68      2.58 o
   2   5   5        0.83        3.91      2.14 o
   3   5   5        0.29        3.08      3.76 o
   4   5   5       49.05       45.31      3.69 o
   5   5   5        1.94        2.71      4.22 o
   6   5   5        5.43        9.72      2.97 o
   7   5   5        4.33       -3.19      4.26 o
   8   5   5        5.86        7.82      3.10 o
   9   5   5        2.29       -5.03      5.03 o
  10   5   5        4.96        9.19      3.36 o
  11   5   5        0.00        4.41      4.52 o
  12   5   5        2.93        3.65      3.72 o
  13   5   5        0.32        4.17      4.97 o
  14   5   5        0.92        1.81      3.92 o
  15   5   5        0.29        1.52      5.39 o
  16   5   5        0.19        1.61      5.88 o
  17   5   5        0.19       -5.90      6.00 o
  18   5   5        0.80        5.93      4.15 o
 -19   6   5        0.09       -4.50      6.64 o
 -18   6   5        0.16        2.58      4.05 o
 -17   6   5        0.27       12.47      4.20 o
 -16   6   5        0.44       -5.92      5.92 o
 -15   6   5        1.04       -2.27      5.32 o
 -14   6   5        0.73        1.82      3.89 o
 -13   6   5        2.19       -2.82      5.78 o
 -12   6   5        0.24        2.38      5.20 o
 -11   6   5        5.32        3.91      5.24 o
 -10   6   5        4.86        2.83      4.73 o
  -9   6   5        8.77       14.75      3.53 o
  -8   6   5        1.61       -3.58      4.85 o
  -7   6   5        0.04       -4.87      4.87 o
  -6   6   5        0.17       -1.12      4.05 o
  -5   6   5        0.00       -0.55      4.35 o
  -4   6   5        7.17        2.99      4.65 o
  -3   6   5        3.40       -1.36      4.48 o
  -2   6   5       10.06        8.39      5.76 o
  -1   6   5       21.22       19.82      2.55 o
   0   6   5       26.67       24.58      2.65 o
   1   6   5       34.50       24.87      2.72 o
   2   6   5       54.05       53.42      3.12 o
   3   6   5        5.97        3.37      5.15 o
   4   6   5        0.13        2.27      4.12 o
   5   6   5        0.06       -1.46      4.77 o
   6   6   5        1.25       -5.05      5.05 o
   7   6   5        2.04        0.62      4.22 o
   8   6   5        1.71        2.58      4.20 o
   9   6   5        1.08       -1.00      5.74 o
  10   6   5        0.11       -4.46      5.25 o
  11   6   5        1.83        2.50      3.77 o
  12   6   5        0.01       -5.58      5.58 o
  13   6   5        0.36       -5.84      6.28 o
  14   6   5        0.09        5.42      4.26 o
  15   6   5        0.34        0.00      6.09 o
  16   6   5        0.01        5.30      6.68 o
  17   6   5        0.00       -6.48      6.48 o
 -16   7   5        0.81       -6.74      6.74 o
 -15   7   5        1.23        7.25      4.33 o
 -14   7   5        0.59        1.64      5.77 o
 -13   7   5        2.22        1.61      6.27 o
 -12   7   5        0.03       -0.78      6.00 o
 -11   7   5        0.53       -0.37      5.80 o
 -10   7   5        0.04       -0.73      5.26 o
  -9   7   5       14.43       17.87      4.37 o
  -8   7   5        0.23        5.75      3.62 o
  -7   7   5       12.35       10.80      4.11 o
  -6   7   5        1.31       -2.99      5.04 o
  -5   7   5        2.31        6.35      3.33 o
  -4   7   5        1.62        6.12      3.23 o
  -3   7   5        1.35       -3.23      5.60 o
  -2   7   5        0.14        2.76      3.32 o
  -1   7   5        0.06        0.48      3.43 o
   0   7   5        4.76        2.51      3.35 o
   1   7   5        4.09        2.77      3.06 o
   2   7   5       27.93       32.24      3.04 o
   3   7   5        0.32        1.98      5.13 o
   4   7   5       22.87       25.16      4.27 o
   5   7   5        3.65        6.97      3.97 o
   6   7   5        8.05        7.50      4.17 o
   7   7   5        0.15       -0.72      5.01 o
   8   7   5        0.71        4.83      3.54 o
   9   7   5        0.01        4.60      5.05 o
  10   7   5        0.06       -1.57      6.03 o
  11   7   5        0.72       -6.09      6.32 o
  12   7   5        0.08       -5.91      6.26 o
  13   7   5        0.33       -3.06      5.85 o
  14   7   5        0.01       -4.05      6.84 o
 -13   8   5        0.06        0.45      6.82 o
 -12   8   5        0.02       12.45      4.19 o
 -11   8   5        0.08       -6.93      6.93 o
 -10   8   5        0.10        5.05      5.82 o
  -9   8   5        3.59       -6.21      6.76 o
  -8   8   5        3.66        1.42      4.53 o
  -7   8   5        0.04       -3.94      5.40 o
  -6   8   5        3.70        3.88      4.15 o
  -5   8   5        0.02        0.39      5.70 o
  -4   8   5        0.05        1.70      3.97 o
  -3   8   5        2.89       -3.42      5.92 o
  -2   8   5        0.59        0.37      3.83 o
  -1   8   5        1.26        3.51      3.14 o
   0   8   5        0.01        0.60      4.51 o
   1   8   5        3.29        6.44      6.80 o
   2   8   5        3.35        8.33      6.42 o
   3   8   5       11.25       12.80      4.77 o
   4   8   5        0.45        2.34      5.64 o
   5   8   5        1.14        3.16      6.15 o
   6   8   5        0.49        0.41      5.79 o
   7   8   5        0.34        0.00      6.32 o
   8   8   5        0.06        2.57      4.51 o
   9   8   5        0.01       -0.88      4.28 o
  10   8   5        0.48        0.89      6.33 o
  -7   9   5        0.01        4.33      4.64 o
  -6   9   5        0.52        4.50      6.31 o
  -5   9   5        0.00       -1.77      6.65 o
  -4   9   5        0.07        5.28      4.34 o
  -3   9   5        0.48        1.32      5.99 o
  -2   9   5        0.01       -2.44      4.44 o
  -1   9   5        0.34       -0.86      4.60 o
   0   9   5        1.66        4.39      4.72 o
   1   9   5        1.26       -4.62      6.44 o
   2   9   5        0.80       -0.31      4.66 o
   3   9   5        0.61       -4.06      6.48 o
   4   9   5        0.00        3.15      6.46 o
 -24   0   6        0.84        5.73      4.09 o
 -23   0   6        0.37       -2.08      5.98 o
 -22   0   6        4.44        9.04      4.16 o
 -21   0   6        0.60       -6.21      6.21 o
 -20   0   6       37.45       38.41      4.77 o
 -19   0   6       21.31       16.10      3.99 o
 -18   0   6        4.35        4.55      4.96 o
 -17   0   6        0.44       -0.57      4.08 o
 -16   0   6       21.41       15.68      3.33 o
 -15   0   6       10.88       12.80      2.97 o
 -14   0   6       67.18       64.93      3.49 o
 -13   0   6      321.86      299.46      6.78 o
 -12   0   6      104.51      102.07      4.20 o
 -11   0   6        0.87        2.77      2.45 o
 -10   0   6     1023.01      970.81     10.08 o
  -9   0   6      475.63      436.42      6.68 o
  -8   0   6      423.92      410.17      6.16 o
  -7   0   6      283.65      285.34      5.03 o
  -6   0   6      412.03      416.95      5.80 o
  -5   0   6      257.84      236.76      4.38 o
  -4   0   6       84.86      107.40      3.19 o
  -3   0   6       51.66       68.33      2.66 o
  -2   0   6     1153.63     1226.82     13.14 o
  -1   0   6        5.85        6.92      3.78 o
   0   0   6      369.05      337.84      5.01 o
   1   0   6     1681.81     1666.43     17.52 o
   2   0   6       78.27       77.78      2.49 o
   3   0   6      144.84      140.84      3.75 o
   4   0   6      145.18      132.86      3.81 o
   5   0   6       90.68       92.72      3.46 o
   6   0   6      103.35      102.44      3.75 o
   7   0   6      125.28      119.31      4.11 o
   8   0   6        0.03       -1.53      3.13 o
   9   0   6       48.43       57.15      3.38 o
  10   0   6       40.27       44.64      3.35 o
  11   0   6        0.17       -3.26      3.64 o
  12   0   6        9.48        6.06      2.88 o
  13   0   6        0.19        5.31      2.63 o
  14   0   6        0.00       -4.69      4.69 o
  15   0   6        0.23        0.31      4.48 o
  16   0   6        0.53        8.42      3.26 o
  17   0   6        1.67        3.80      3.58 o
  18   0   6       15.93       19.14      4.56 o
  19   0   6        0.00        5.83      6.06 o
  20   0   6        2.64        4.13      5.78 o
  21   0   6        1.10       -4.40      6.58 o
 -24   1   6        0.06       -4.52      4.52 o
 -23   1   6        1.68        0.07      4.63 o
 -22   1   6        0.66        3.97      3.23 o
 -21   1   6        0.00        0.00      3.67 o
 -20   1   6        0.74        5.42      2.45 o
 -19   1   6        1.86        2.66      3.50 o
 -18   1   6        0.67       -0.04      3.37 o
 -17   1   6        2.35        2.76      2.87 o
 -16   1   6        2.85       -0.12      2.86 o
 -15   1   6        3.64        4.89      1.95 o
 -14   1   6        1.58        1.32      2.60 o
 -13   1   6       54.70       48.95      2.51 o
 -12   1   6       21.02       26.17      2.64 o
 -11   1   6       27.19       21.98      1.96 o
 -10   1   6      152.36      128.29      3.06 o
  -9   1   6        5.69        1.45      2.35 o
  -8   1   6        5.52        4.15      1.75 o
  -7   1   6      586.52      539.95      4.84 o
  -6   1   6        0.06        1.33      1.66 o
  -5   1   6       47.76       53.77      1.82 o
  -4   1   6      161.43      137.01      2.51 o
  -3   1   6      378.34      384.64      3.83 o
  -2   1   6      938.18      933.93      7.32 o
  -1   1   6       15.78       21.00      0.99 o
   0   1   6        2.01        1.87      0.90 o
   1   1   6      218.18      199.93      2.35 o
   2   1   6       10.47       12.42      0.95 o
   3   1   6      108.34       98.82      2.29 o
   4   1   6       82.41       78.30      2.41 o
   5   1   6       96.94       94.50      2.51 o
   6   1   6       97.42      105.22      3.00 o
   7   1   6      122.58      122.32      3.14 o
   8   1   6        4.68        1.76      2.51 o
   9   1   6        4.21        1.65      2.43 o
  10   1   6        1.01        0.46      2.51 o
  11   1   6        2.59        1.78      2.70 o
  12   1   6        1.07        2.58      3.65 o
  13   1   6        0.02        1.45      2.98 o
  14   1   6        1.16        3.21      9.71 o
  15   1   6       12.54        2.57      3.01 o
  16   1   6        2.12       -3.92      3.92 o
  17   1   6        5.88       11.84      2.66 o
  18   1   6        3.18        5.02      3.27 o
  19   1   6        0.24        0.79      3.37 o
  20   1   6        0.10        4.12      3.47 o
  21   1   6        0.30       -4.43      4.50 o
 -24   2   6        0.16       -4.03      4.82 o
 -23   2   6        0.16       -2.72      4.32 o
 -22   2   6        1.83        4.61      3.34 o
 -21   2   6        5.28        5.84      2.87 o
 -20   2   6       15.18       16.19      3.09 o
 -19   2   6       10.28       11.61      2.74 o
 -18   2   6       34.74       43.77      3.15 o
 -17   2   6        6.47        1.46      5.73 o
 -16   2   6       35.14       39.56      2.92 o
 -15   2   6       66.68       69.18      3.13 o
 -14   2   6      120.89      130.94      3.67 o
 -13   2   6       62.32       70.14      2.91 o
 -12   2   6        0.92        0.19      2.97 o
 -11   2   6       29.93       30.66      2.07 o
 -10   2   6       24.43       28.20      2.03 o
  -9   2   6      366.08      352.26      4.56 o
  -8   2   6      271.64      261.14      6.04 o
  -7   2   6      291.42      284.18      3.85 o
  -6   2   6       27.66       22.89      1.64 o
  -5   2   6      128.59      104.86      2.49 o
  -4   2   6      462.89      464.96      4.51 o
  -3   2   6      176.87      164.23      3.55 o
  -2   2   6       26.84       22.81      1.11 o
  -1   2   6        0.38       -1.18      1.22 o
   0   2   6       64.83       58.79      1.38 o
   1   2   6        0.13        0.07      1.07 o
   2   2   6       42.22       50.43      1.36 o
   3   2   6        5.92        4.80      1.47 o
   4   2   6       16.53       19.81      2.77 o
   5   2   6        4.24        3.85      3.31 o
   6   2   6        1.16        3.82      1.60 o
   7   2   6       75.78       77.81      2.68 o
   8   2   6        3.27        0.52      4.55 o
   9   2   6       18.18       19.30      2.74 o
  10   2   6        2.27       -1.45      2.72 o
  11   2   6        2.78        0.64      3.10 o
  12   2   6        3.18        1.06      7.64 o
  13   2   6        0.01       -4.07      4.40 o
  14   2   6        1.84       -1.95      3.11 o
  15   2   6        2.99        1.12      3.38 o
  16   2   6        0.63       -3.90      3.90 o
  17   2   6        1.02        3.87      4.15 o
  18   2   6        1.61       -4.39      4.39 o
  19   2   6        0.01        0.98      3.87 o
  20   2   6        0.01       -4.42      4.42 o
  21   2   6        0.00        6.45      3.61 o
 -23   3   6        0.00        4.05      5.99 o
 -22   3   6        0.00        2.13      6.07 o
 -21   3   6        7.27        9.89      4.34 o
 -20   3   6        5.10        1.14      6.27 o
 -19   3   6        4.84       12.69      4.01 o
 -18   3   6        5.26        5.58      3.76 o
 -17   3   6        8.83       15.46      3.51 o
 -16   3   6        5.63        9.25      3.33 o
 -15   3   6        8.13        7.55      3.27 o
 -14   3   6        0.08       -1.34      4.43 o
 -13   3   6        0.67        2.32      4.16 o
 -12   3   6       52.90       57.36      4.01 o
 -11   3   6       77.79       80.81      4.10 o
 -10   3   6       57.81       48.19      3.69 o
  -9   3   6        6.99       10.45      2.49 o
  -8   3   6       17.50       18.47      2.65 o
  -7   3   6        0.01       -0.95      3.22 o
  -6   3   6      115.26      110.68      3.90 o
  -5   3   6      105.83      103.12      3.76 o
  -4   3   6        6.74        8.21      2.17 o
  -3   3   6        0.00       -2.98      2.98 o
  -2   3   6      262.19      265.94      5.31 o
  -1   3   6      525.46      520.08      5.20 o
   0   3   6       53.14       44.34      2.08 o
   1   3   6      109.63      106.23      3.97 o
   2   3   6        8.37        3.37      1.78 o
   3   3   6        1.23       -1.10      2.88 o
   4   3   6        0.02        3.64      2.07 o
   5   3   6        3.10        2.99      2.22 o
   6   3   6        0.34       -3.27      3.27 o
   7   3   6       35.78       29.71      2.97 o
   8   3   6        1.77        3.68      3.98 o
   9   3   6       77.73       73.37      4.32 o
  10   3   6       45.78       47.55      4.05 o
  11   3   6        1.79        0.54      4.34 o
  12   3   6        8.46        3.40      4.85 o
  13   3   6        0.16       -0.92      4.23 o
  14   3   6        0.33        3.34      3.13 o
  15   3   6        0.01        0.67      5.17 o
  16   3   6        0.00        1.07      5.37 o
  17   3   6        0.15        6.07      3.70 o
  18   3   6        0.10       -6.31      6.31 o
  19   3   6        0.00       -0.42      5.44 o
  20   3   6        0.03       -3.57      6.61 o
 -22   4   6        1.42       -7.35      7.35 o
 -21   4   6        3.87       11.82      4.48 o
 -20   4   6        1.93        3.65      6.17 o
 -19   4   6        4.36        7.10      3.85 o
 -18   4   6       27.75       40.98      4.94 o
 -17   4   6        6.83       11.33      4.02 o
 -16   4   6        7.93       -0.66      6.00 o
 -15   4   6       22.12       13.88      3.81 o
 -14   4   6       45.99       38.41      4.32 o
 -13   4   6        3.64        2.57      4.61 o
 -12   4   6       41.15       34.63      3.90 o
 -11   4   6        0.14        3.62      4.07 o
 -10   4   6       32.05       25.82      3.38 o
  -9   4   6       51.54       51.89      3.83 o
  -8   4   6      114.46      116.86      4.82 o
  -7   4   6      159.52      135.68      5.23 o
  -6   4   6        5.10        2.79      3.95 o
  -5   4   6       22.06       23.16      3.03 o
  -4   4   6      255.53      253.84      6.00 o
  -3   4   6      155.41      146.68      4.89 o
  -2   4   6        0.01       -2.33      2.33 o
  -1   4   6       61.07       50.94      2.31 o
   0   4   6       22.79       20.38      1.99 o
   1   4   6        3.31        1.34      2.34 o
   2   4   6       92.25       93.23      2.93 o
   3   4   6       33.26       32.91      3.15 o
   4   4   6        0.87        3.72      2.55 o
   5   4   6        6.64        8.27      2.61 o
   6   4   6        8.91        9.65      2.97 o
   7   4   6       36.75       45.35      3.63 o
   8   4   6        4.65        5.06      2.95 o
   9   4   6        0.04        1.63      3.64 o
  10   4   6        4.21        3.11      4.20 o
  11   4   6        0.00        2.82      3.15 o
  12   4   6        1.79        2.17      4.75 o
  13   4   6        6.26        6.11      3.53 o
  14   4   6        0.32        1.38      3.91 o
  15   4   6        0.56       -5.56      5.56 o
  16   4   6        0.21       -6.15      6.15 o
  17   4   6        1.73       -0.82      5.94 o
  18   4   6        0.05       -1.27      6.10 o
  19   4   6        0.10       -6.24      6.43 o
 -21   5   6        0.44       -6.85      6.85 o
 -20   5   6        0.09       -7.06      7.06 o
 -19   5   6        0.51        0.84      5.99 o
 -18   5   6        0.38        3.98      5.57 o
 -17   5   6        1.08        1.92      5.04 o
 -16   5   6        2.18        5.48      4.00 o
 -15   5   6       25.21       26.30      4.35 o
 -14   5   6        0.22        3.31      4.77 o
 -13   5   6        0.10       -5.10      5.10 o
 -12   5   6        0.18       -0.62      4.80 o
 -11   5   6        0.06        2.35      4.28 o
 -10   5   6        5.59        3.83      3.08 o
  -9   5   6       25.62       23.25      3.68 o
  -8   5   6       31.37       34.28      3.44 o
  -7   5   6        0.15       -3.08      3.91 o
  -6   5   6        7.57        0.00      4.54 o
  -5   5   6        9.75        4.40      4.52 o
  -4   5   6      112.52      106.68      4.85 o
  -3   5   6       98.28       74.68      4.66 o
  -2   5   6       70.65       69.41      3.06 o
  -1   5   6        2.48        0.09      2.82 o
   0   5   6        0.02        0.12      2.53 o
   1   5   6        1.81        2.07      2.23 o
   2   5   6       28.88       25.98      2.38 o
   3   5   6       40.22       34.84      3.85 o
   4   5   6        5.77       -0.25      4.62 o
   5   5   6        0.10       -0.78      4.48 o
   6   5   6        2.96        2.17      4.17 o
   7   5   6        0.89        0.56      4.63 o
   8   5   6        6.65       -1.77      5.21 o
   9   5   6        5.81       11.81      3.51 o
  10   5   6        0.39        0.64      4.82 o
  11   5   6        0.54        1.98      4.60 o
  12   5   6        1.08       -3.84      5.20 o
  13   5   6        1.38        5.29      3.78 o
  14   5   6        0.31       -1.14      5.67 o
  15   5   6        0.92        2.38      5.82 o
  16   5   6        0.03        3.35      6.10 o
  17   5   6        0.00        1.75      6.05 o
  18   5   6        0.00        1.60      4.62 o
 -19   6   6        2.44        1.83      5.02 o
 -18   6   6        1.65        6.79      3.95 o
 -17   6   6        0.45        4.66      6.47 o
 -16   6   6        3.41        6.71      4.18 o
 -15   6   6        5.15       11.81      4.08 o
 -14   6   6        2.92       -5.21      5.82 o
 -13   6   6        6.70       11.95      3.91 o
 -12   6   6        0.88       -4.95      4.95 o
 -11   6   6        0.73       -5.13      5.13 o
 -10   6   6        2.08       -0.33      5.16 o
  -9   6   6       21.78       20.05      4.29 o
  -8   6   6       10.09       12.08      3.76 o
  -7   6   6        3.98        2.09      4.71 o
  -6   6   6        6.23        3.67      3.34 o
  -5   6   6        6.52        4.89      3.35 o
  -4   6   6        5.12        2.27      4.53 o
  -3   6   6       10.10       11.10      3.38 o
  -2   6   6        0.95        0.20      3.06 o
  -1   6   6        0.01       -0.83      4.10 o
   0   6   6       23.87       22.86      2.72 o
   1   6   6       18.90       17.07      4.21 o
   2   6   6       22.92       25.75      2.76 o
   3   6   6        0.17       -1.77      4.45 o
   4   6   6        0.01        4.46      3.10 o
   5   6   6        2.30       12.50      3.19 o
   6   6   6        4.99        4.71      5.02 o
   7   6   6        1.37        8.57      3.38 o
   8   6   6        2.62       -1.34      5.18 o
   9   6   6        0.26        1.40      5.52 o
  10   6   6        1.50       -0.72      5.48 o
  11   6   6        0.24       -3.73      5.81 o
  12   6   6        0.24        2.73      5.34 o
  13   6   6        0.78       -6.06      6.06 o
  14   6   6        0.01       -5.03      6.15 o
  15   6   6        0.00       -2.62      6.24 o
  16   6   6        0.17       -4.60      7.23 o
 -16   7   6        0.24       -3.64      6.56 o
 -15   7   6        0.62       -2.17      6.41 o
 -14   7   6        0.55        0.84      6.46 o
 -13   7   6        0.87        9.25      4.10 o
 -12   7   6        0.57        4.19      4.12 o
 -11   7   6        1.01       -0.39      5.32 o
 -10   7   6        0.03        0.19      4.00 o
  -9   7   6        0.38        0.74      5.28 o
  -8   7   6        3.15       -1.80      6.12 o
  -7   7   6        1.13        9.25      3.65 o
  -6   7   6        1.08       -5.59      5.59 o
  -5   7   6        4.59        0.67      5.18 o
  -4   7   6        1.60        2.34      5.61 o
  -3   7   6        2.72        0.67      5.28 o
  -2   7   6        0.40       -1.30      3.46 o
  -1   7   6        4.86        6.37      3.86 o
   0   7   6        0.41       -2.81      3.73 o
   1   7   6        0.62        0.03      3.45 o
   2   7   6        6.01        4.70      3.20 o
   3   7   6        9.32        1.38      6.14 o
   4   7   6        3.03        4.17      6.14 o
   5   7   6        0.72        1.42      5.60 o
   6   7   6       10.52       11.08      4.16 o
   7   7   6        0.40       -6.22      6.22 o
   8   7   6        0.93        8.13      3.76 o
   9   7   6        0.16        4.78      5.78 o
  10   7   6        1.36       -2.66      4.06 o
  11   7   6        0.22       -3.37      5.81 o
  12   7   6        0.07        0.88      6.11 o
  13   7   6        0.45        5.90      4.39 o
 -12   8   6        0.78       -4.54      7.56 o
 -11   8   6        0.15        4.84      6.37 o
 -10   8   6        1.75       10.33      4.41 o
  -9   8   6        4.33       -6.59      6.59 o
  -8   8   6        1.74        5.41      4.45 o
  -7   8   6        6.08       14.17      4.40 o
  -6   8   6        0.73        4.78      4.26 o
  -5   8   6        3.19        1.18      6.28 o
  -4   8   6        0.03        6.04      3.97 o
  -3   8   6        3.17        0.00      5.99 o
  -2   8   6        1.41       -0.89      4.41 o
  -1   8   6        0.09       -2.20      4.42 o
   0   8   6        0.02        0.95      4.14 o
   1   8   6        4.49        0.59      4.34 o
   2   8   6        0.00       -4.38      4.38 o
   3   8   6        1.50        0.80      6.25 o
   4   8   6        7.81       21.97      4.48 o
   5   8   6        0.65        0.00      6.27 o
   6   8   6        2.23        4.19      5.95 o
   7   8   6        0.40        7.49      4.41 o
   8   8   6        0.00        5.31      6.13 o
   9   8   6        0.01       -3.63      6.05 o
  -5   9   6        0.46       -6.82      6.82 o
  -4   9   6        0.43       -4.52      6.67 o
  -3   9   6        0.06       -2.72      6.20 o
  -2   9   6        0.08       -0.19      4.67 o
  -1   9   6        1.23        0.23      4.33 o
   0   9   6        0.00       -3.35      4.73 o
   1   9   6        0.97        7.05      7.36 o
   2   9   6        0.08        6.85      3.64 o
 -24   1   7        0.00        1.65      4.51 o
 -23   1   7        0.01        0.88      4.55 o
 -22   1   7        0.25        1.90      3.26 o
 -21   1   7        1.97        1.87      3.27 o
 -20   1   7        0.54        4.30      2.51 o
 -19   1   7        3.96        8.24      2.63 o
 -18   1   7       14.06       15.85      2.74 o
 -17   1   7        0.79        0.31      3.32 o
 -16   1   7        7.05       11.68      2.32 o
 -15   1   7        0.06       -0.47      2.85 o
 -14   1   7        0.32       -2.82      2.82 o
 -13   1   7       22.85       23.18      2.19 o
 -12   1   7       10.07        3.98      4.03 o
 -11   1   7       16.33       15.74      1.88 o
 -10   1   7      120.01      111.40      3.31 o
  -9   1   7       41.64       42.85      2.15 o
  -8   1   7       95.23       98.72      2.68 o
  -7   1   7      135.74      125.35      2.80 o
  -6   1   7        0.56       -0.31      1.91 o
  -5   1   7        0.18        0.01      1.54 o
  -4   1   7        9.13        9.18      1.33 o
  -3   1   7        7.35        7.30      1.69 o
  -2   1   7       66.50       66.04      1.44 o
  -1   1   7       63.19       62.28      1.80 o
   0   1   7       91.05       98.59      1.67 o
   1   1   7        1.43        2.14      1.11 o
   2   1   7       29.17       33.68      1.49 o
   3   1   7        2.14       -0.01      2.74 o
   4   1   7       49.39       44.77      2.10 o
   5   1   7       11.74       14.63      1.77 o
   6   1   7        0.18       -0.98      2.84 o
   7   1   7       11.38       12.10      1.97 o
   8   1   7        1.13        4.98      2.00 o
   9   1   7       19.10       18.75      2.02 o
  10   1   7        0.61       -2.53      2.53 o
  11   1   7        0.19        0.57      2.21 o
  12   1   7       12.36       12.86      2.36 o
  13   1   7        1.01       -0.81      3.11 o
  14   1   7        0.48        0.23      3.03 o
  15   1   7        0.04       -1.66      3.63 o
  16   1   7        0.32        2.28      6.17 o
  17   1   7        1.42       -0.41      4.01 o
  18   1   7        1.10        3.37      3.37 o
  19   1   7        0.13       -0.63      6.20 o
  20   1   7        1.38       -2.40      4.61 o
 -23   2   7        0.09       -2.45      3.72 o
 -22   2   7        0.22        0.07      4.06 o
 -21   2   7        2.25        1.81      4.08 o
 -20   2   7        0.20       -3.86      3.86 o
 -19   2   7        2.31        8.08      4.21 o
 -18   2   7        0.47       -1.28      4.69 o
 -17   2   7        0.04        3.16      2.88 o
 -16   2   7        0.01        3.57      4.28 o
 -15   2   7        2.27        2.96      2.41 o
 -14   2   7        0.02       -2.30      2.83 o
 -13   2   7        0.04       -0.95      4.22 o
 -12   2   7        9.03       10.73      1.96 o
 -11   2   7        7.12        4.75      1.91 o
 -10   2   7       14.95       15.13      2.12 o
  -9   2   7        2.29       -0.27      2.41 o
  -8   2   7       24.53       20.92      1.91 o
  -7   2   7       82.05       70.80      2.41 o
  -6   2   7        4.65        3.78      1.57 o
  -5   2   7       34.69       29.57      1.88 o
  -4   2   7       52.80       53.12      2.13 o
  -3   2   7       17.80       22.72      4.34 o
  -2   2   7       80.02       72.97      1.65 o
  -1   2   7       41.74       41.18      1.38 o
   0   2   7       69.14       73.30      1.86 o
   1   2   7       84.75       78.74      2.69 o
   2   2   7       41.83       38.93      1.41 o
   3   2   7       81.97       83.08      2.60 o
   4   2   7        2.99        4.35      1.63 o
   5   2   7        0.10        1.19      2.20 o
   6   2   7        6.22        6.48      4.37 o
   7   2   7        0.06        1.01      2.32 o
   8   2   7        3.26       -2.90      2.90 o
   9   2   7       35.82       34.61      2.57 o
  10   2   7       11.16        8.80      5.28 o
  11   2   7        3.39        4.30      2.12 o
  12   2   7        0.61       -1.62      3.01 o
  13   2   7        0.28       -1.04      3.79 o
  14   2   7        0.59       -3.99      3.99 o
  15   2   7        3.33        6.25      3.02 o
  16   2   7        0.03       -0.88      3.68 o
  17   2   7        1.92        6.04      2.81 o
  18   2   7        0.66        2.56      3.29 o
  19   2   7        0.02        0.94      3.53 o
  20   2   7        0.03       -5.35      5.71 o
 -23   3   7        0.00        5.96      6.27 o
 -22   3   7        0.01        5.23      5.55 o
 -21   3   7        0.65       -0.62      4.45 o
 -20   3   7        0.75       -2.34      6.18 o
 -19   3   7        0.03       -6.06      6.06 o
 -18   3   7        3.75        3.84      5.18 o
 -17   3   7        0.00       -1.66      5.10 o
 -16   3   7        1.36        1.58      3.24 o
 -15   3   7        1.12       -2.07      4.46 o
 -14   3   7        0.01       -2.54      4.17 o
 -13   3   7       20.97       23.48      3.42 o
 -12   3   7       18.61       14.07      3.08 o
 -11   3   7       28.01       19.57      3.38 o
 -10   3   7       13.70        8.59      3.01 o
  -9   3   7        3.46        2.02      3.97 o
  -8   3   7        1.73        3.44      3.52 o
  -7   3   7       30.41       27.23      2.81 o
  -6   3   7        1.67       -3.32      3.32 o
  -5   3   7       15.81       14.12      2.65 o
  -4   3   7       51.82       48.78      3.26 o
  -3   3   7       17.54       15.49      2.59 o
  -2   3   7      105.19       98.38      2.78 o
  -1   3   7        6.82        8.25      1.68 o
   0   3   7       52.06       59.16      2.36 o
   1   3   7        4.17        5.82      1.68 o
   2   3   7        8.68       10.84      1.69 o
   3   3   7        0.04       -3.45      3.45 o
   4   3   7        0.23       -0.32      2.50 o
   5   3   7        0.60        2.84      3.04 o
   6   3   7        0.00       -0.68      3.84 o
   7   3   7        0.03        0.00      3.52 o
   8   3   7        1.09        2.50      3.70 o
   9   3   7        1.21        0.26      4.32 o
  10   3   7        6.99        1.92      4.66 o
  11   3   7        0.14       -0.57      4.51 o
  12   3   7        9.81        2.12      4.86 o
  13   3   7        1.92        0.00      5.37 o
  14   3   7        0.40        0.34      5.05 o
  15   3   7        0.02        1.07      4.65 o
  16   3   7        0.09        1.51      5.46 o
  17   3   7        0.51       -6.55      6.55 o
  18   3   7        0.69       -2.09      6.24 o
  19   3   7        0.02       -2.20      6.41 o
 -22   4   7        0.01        0.46      6.60 o
 -21   4   7        0.05        1.32      6.13 o
 -20   4   7        0.01        0.00      6.27 o
 -19   4   7        0.20        0.78      5.48 o
 -18   4   7        1.57       -1.12      5.62 o
 -17   4   7        3.47        4.67      5.79 o
 -16   4   7        7.23       10.78      3.78 o
 -15   4   7       13.55        4.20      5.20 o
 -14   4   7        1.81        3.70      3.12 o
 -13   4   7        1.80        2.38      4.96 o
 -12   4   7        0.36        2.52      3.86 o
 -11   4   7        1.19        2.71      3.97 o
 -10   4   7        0.03        1.57      3.49 o
  -9   4   7        0.98       -0.25      3.55 o
  -8   4   7        0.20        0.61      2.59 o
  -7   4   7       30.00       26.12      3.35 o
  -6   4   7        2.99        0.69      4.09 o
  -5   4   7       53.39       50.89      3.77 o
  -4   4   7       63.46       62.91      3.74 o
  -3   4   7       11.38       10.10      2.91 o
  -2   4   7      112.52      107.10      5.12 o
  -1   4   7        0.40        1.10      2.50 o
   0   4   7        2.22       -1.28      2.40 o
   1   4   7       28.62       32.02      2.25 o
   2   4   7       24.55       30.87      3.53 o
   3   4   7       19.46       18.27      3.02 o
   4   4   7        0.96       -3.08      3.88 o
   5   4   7        2.71        0.99      3.98 o
   6   4   7        3.88       -4.34      4.34 o
   7   4   7        1.03       -3.96      4.31 o
   8   4   7        1.52        1.11      4.55 o
   9   4   7       11.79       12.62      3.40 o
  10   4   7        1.56        3.92      4.39 o
  11   4   7        0.34        4.42      3.32 o
  12   4   7        8.52       11.02      3.63 o
  13   4   7        3.18        4.89      3.61 o
  14   4   7        1.88        3.64      5.17 o
  15   4   7        3.33        4.77      3.92 o
  16   4   7        0.03       -6.66      6.66 o
  17   4   7        0.33        5.10      4.10 o
  18   4   7        0.01       -6.61      6.61 o
 -20   5   7        0.00       -2.25      6.79 o
 -19   5   7        0.75        7.46      4.28 o
 -18   5   7        3.00        3.26      6.50 o
 -17   5   7        0.27        4.32      5.44 o
 -16   5   7        4.18        4.33      4.20 o
 -15   5   7        5.49        2.50      6.44 o
 -14   5   7        5.80        0.86      4.09 o
 -13   5   7        6.60       15.62      3.70 o
 -12   5   7        0.06       -3.52      4.51 o
 -11   5   7        0.32        1.22      4.29 o
 -10   5   7       21.43       15.70      3.69 o
  -9   5   7        0.13       -1.16      4.65 o
  -8   5   7        0.60       -0.28      4.50 o
  -7   5   7        4.02       -0.54      4.43 o
  -6   5   7        0.22        0.26      3.90 o
  -5   5   7        0.13        2.34      2.73 o
  -4   5   7        5.97        9.22      3.04 o
  -3   5   7        3.32       -1.28      4.27 o
  -2   5   7        8.47        9.93      2.17 o
  -1   5   7        2.11        4.08      2.36 o
   0   5   7        1.67        0.49      2.83 o
   1   5   7        0.00       -3.11      3.11 o
   2   5   7        0.03       -1.08      2.98 o
   3   5   7        2.50        4.44      3.04 o
   4   5   7       13.58       11.44      3.52 o
   5   5   7        0.26       -1.96      4.21 o
   6   5   7        8.87        4.34      4.83 o
   7   5   7        1.19        2.09      4.64 o
   8   5   7        0.14       -4.92      4.92 o
   9   5   7        0.11       -5.13      5.13 o
  10   5   7        0.07       -5.48      5.48 o
  11   5   7        0.84        2.62      3.83 o
  12   5   7        0.06       -0.74      5.88 o
  13   5   7        0.26        3.84      5.84 o
  14   5   7        0.00       -6.21      6.21 o
  15   5   7        0.65        0.00      6.44 o
  16   5   7        0.07        1.75      6.42 o
  17   5   7        0.03       -3.67      6.43 o
 -18   6   7        0.21       -1.34      6.16 o
 -17   6   7        0.01        1.08      4.34 o
 -16   6   7        0.00       -2.92      5.77 o
 -15   6   7        1.42        7.77      4.30 o
 -14   6   7        0.31        3.08      5.26 o
 -13   6   7        4.26        8.42      4.21 o
 -12   6   7        8.42        9.58      4.35 o
 -11   6   7        3.38        1.39      5.45 o
 -10   6   7        6.63        7.95      3.75 o
  -9   6   7        9.56       16.91      3.58 o
  -8   6   7        0.36       -2.59      4.86 o
  -7   6   7        0.00       -1.87      4.78 o
  -6   6   7        0.09       -4.78      4.78 o
  -5   6   7        4.74       -4.23      5.06 o
  -4   6   7        0.34        3.58      4.08 o
  -3   6   7        1.65        3.59      4.71 o
  -2   6   7        8.67        7.78      2.46 o
  -1   6   7        0.00       -3.31      3.31 o
   0   6   7        0.00        2.57      2.55 o
   1   6   7       12.69       13.33      2.58 o
   2   6   7        8.65        8.01      4.62 o
   3   6   7        1.96       -1.57      4.91 o
   4   6   7        1.34        3.46      4.87 o
   5   6   7        0.40        4.19      4.81 o
   6   6   7        2.59        1.32      5.24 o
   7   6   7        6.44        4.77      5.62 o
   8   6   7        2.98        1.07      5.74 o
   9   6   7        5.95        2.57      5.91 o
  10   6   7        0.37       -5.67      5.67 o
  11   6   7        0.04        5.48      5.70 o
  12   6   7        1.41        6.13      4.16 o
  13   6   7        0.03        3.61      4.32 o
  14   6   7        0.00       -2.18      6.79 o
  15   6   7        0.00        3.19      6.23 o
 -15   7   7        0.78       -3.57      6.05 o
 -14   7   7        0.00        4.10      4.37 o
 -13   7   7        1.37       -5.92      6.35 o
 -12   7   7        0.08       -0.82      6.72 o
 -11   7   7        0.61        1.98      4.18 o
 -10   7   7        0.14       -4.26      5.79 o
  -9   7   7        0.06        0.76      5.30 o
  -8   7   7        0.12        0.00      5.71 o
  -7   7   7        8.22        3.99      5.67 o
  -6   7   7        0.42        3.75      3.62 o
  -5   7   7        7.98       10.19      3.96 o
  -4   7   7        0.91        1.05      5.15 o
  -3   7   7        1.32        4.20      5.21 o
  -2   7   7        0.37       -0.58      7.43 o
  -1   7   7        0.84       -3.90      3.90 o
   0   7   7        0.03       -3.81      3.81 o
   1   7   7        1.35       -1.11      7.30 o
   2   7   7        5.65        1.03      4.03 o
   3   7   7        1.24        3.62      5.37 o
   4   7   7       29.17       26.75      4.60 o
   5   7   7        0.00        5.57      5.71 o
   6   7   7        9.86        5.14      4.48 o
   7   7   7        2.14       -6.55      6.55 o
   8   7   7        1.07        1.62      6.39 o
   9   7   7        0.99       -1.25      6.41 o
  10   7   7        0.68       -0.43      5.80 o
  11   7   7        0.00        1.54      4.44 o
  12   7   7        0.03       -5.48      6.53 o
 -11   8   7        1.25       -1.36      6.32 o
 -10   8   7        0.03        3.98      6.46 o
  -9   8   7        0.24       -2.62      6.05 o
  -8   8   7        0.14        4.08      4.38 o
  -7   8   7        0.21       -6.24      6.24 o
  -6   8   7        0.18       -4.12      6.42 o
  -5   8   7        0.28       -6.28      6.28 o
  -4   8   7        3.10       -6.64      6.64 o
  -3   8   7        0.22        4.46      6.04 o
  -2   8   7        0.35        4.66      4.09 o
  -1   8   7        0.18        4.06      3.26 o
   0   8   7        0.86       -1.50      4.40 o
   1   8   7        0.77       -0.04      4.19 o
   2   8   7        0.10        0.90      4.09 o
   3   8   7        1.59       -2.08      6.72 o
   4   8   7        0.37       -1.05      4.39 o
   5   8   7        1.91        3.41      6.21 o
   6   8   7        0.21       -0.87      6.37 o
   7   8   7        2.16        0.89      6.38 o
   8   8   7        0.03        0.46      6.78 o
 -24   0   8        0.24       -0.46      6.46 o
 -23   0   8        4.34       11.80      4.34 o
 -22   0   8        1.19        2.90      4.07 o
 -21   0   8        0.77        4.70      5.17 o
 -20   0   8        1.71        1.48      5.53 o
 -19   0   8       36.64       43.15      4.80 o
 -18   0   8        0.88        1.31      5.05 o
 -17   0   8        7.84        8.72      3.40 o
 -16   0   8        4.61        2.05      4.55 o
 -15   0   8        4.58        1.39      4.29 o
 -14   0   8       19.46       17.48      3.36 o
 -13   0   8       16.52       12.71      3.22 o
 -12   0   8       24.30       26.99      3.38 o
 -11   0   8        6.26        4.00      2.66 o
 -10   0   8      228.91      222.41      5.73 o
  -9   0   8       18.85       21.38      2.68 o
  -8   0   8      429.70      412.50      7.02 o
  -7   0   8       11.86       15.39      2.13 o
  -6   0   8        0.11        2.50      2.92 o
  -5   0   8       31.57       25.36      2.48 o
  -4   0   8        8.11        6.50      2.08 o
  -3   0   8       10.81       14.36      2.17 o
  -2   0   8        5.53        4.43      2.29 o
  -1   0   8       48.72       57.83      2.13 o
   0   0   8      106.61      106.20      2.64 o
   1   0   8      241.33      230.08      3.63 o
   2   0   8        4.84        1.66      4.39 o
   3   0   8        2.94        3.04      2.18 o
   4   0   8       38.76       35.97      3.15 o
   5   0   8       11.99       11.32      2.49 o
   6   0   8        9.00        8.75      2.55 o
   7   0   8        1.42        0.22      3.67 o
   8   0   8        0.17        1.87      3.74 o
   9   0   8       81.33       77.79      4.46 o
  10   0   8        0.30       -4.29      4.29 o
  11   0   8        5.05        3.86      3.06 o
  12   0   8        5.62        0.29      4.55 o
  13   0   8        0.40       -4.00      4.64 o
  14   0   8        3.26       -1.63      4.53 o
  15   0   8        0.37       -2.08      5.16 o
  16   0   8        0.25       -4.76      5.59 o
  17   0   8        0.23       -1.94      5.80 o
  18   0   8        0.33       -6.27      6.27 o
  19   0   8        0.90        6.48      4.37 o
  20   0   8        3.31        6.38      6.55 o
 -23   1   8        1.19       -4.41      4.44 o
 -22   1   8        0.02       -4.80      4.80 o
 -21   1   8        0.94       -2.36      4.74 o
 -20   1   8        1.31       -3.34      7.07 o
 -19   1   8        2.95       -0.19      4.03 o
 -18   1   8       19.26       24.12      4.88 o
 -17   1   8        6.49        0.31      5.91 o
 -16   1   8        1.24       -1.63      3.42 o
 -15   1   8       15.35       21.36     11.17 o
 -14   1   8       41.75       44.18      2.68 o
 -13   1   8       14.43        8.43      2.24 o
 -12   1   8       43.25       40.43      2.45 o
 -11   1   8        8.33       10.20      1.89 o
 -10   1   8       12.28        8.97      4.46 o
  -9   1   8        3.63        2.63      4.10 o
  -8   1   8       34.78       36.75      2.16 o
  -7   1   8      794.71      733.56      6.43 o
  -6   1   8      172.11      167.91      3.36 o
  -5   1   8       11.67        9.61      1.59 o
  -4   1   8        3.33        3.38      1.89 o
  -3   1   8       19.46       19.04      2.24 o
  -2   1   8      101.53      104.38      1.87 o
  -1   1   8      111.92      114.24      1.92 o
   0   1   8       95.82       94.05      1.79 o
   1   1   8        8.85        6.66      1.55 o
   2   1   8       16.07       13.10      1.22 o
   3   1   8       72.60       70.09      2.51 o
   4   1   8      282.10      286.63      4.94 o
   5   1   8       79.95       75.44      3.30 o
   6   1   8       16.20       11.97      1.98 o
   7   1   8        4.40        3.67      2.13 o
   8   1   8        0.05       -1.88      4.42 o
   9   1   8        0.46        2.79      2.29 o
  10   1   8        3.55        2.04      2.25 o
  11   1   8        1.63       -2.68      4.47 o
  12   1   8        8.44       12.19      2.46 o
  13   1   8        0.30       -2.39      3.26 o
  14   1   8        0.07        2.15      3.59 o
  15   1   8        0.00       -3.68      3.68 o
  16   1   8        0.04        0.93      3.68 o
  17   1   8        3.24        1.42      2.94 o
  18   1   8        0.39        2.49      4.15 o
  19   1   8        0.05        2.57      4.33 o
  20   1   8        0.01        3.46      4.50 o
 -23   2   8        2.13        2.04      4.74 o
 -22   2   8        2.04       -4.51      6.00 o
 -21   2   8        0.03       -4.10      4.10 o
 -20   2   8        0.37       -1.97      5.36 o
 -19   2   8        0.75       -2.16      3.80 o
 -18   2   8       20.76       25.21      3.02 o
 -17   2   8       16.43       22.01      2.76 o
 -16   2   8        7.53       10.38      2.56 o
 -15   2   8       29.30       35.33      2.82 o
 -14   2   8        2.29        2.90      4.43 o
 -13   2   8       14.00       12.11      2.30 o
 -12   2   8       41.38       41.91      2.58 o
 -11   2   8       54.39       56.19      2.72 o
 -10   2   8      173.26      166.24      4.59 o
  -9   2   8       51.73       52.44      4.08 o
  -8   2   8        4.04        3.32      1.99 o
  -7   2   8      128.35      128.96      3.24 o
  -6   2   8      126.03      122.47      3.05 o
  -5   2   8        2.02        2.22      2.37 o
  -4   2   8      416.48      388.63      4.81 o
  -3   2   8       92.02       86.59      2.71 o
  -2   2   8        9.52        9.47      1.16 o
  -1   2   8       23.17       21.48      1.32 o
   0   2   8        8.68        8.96      1.20 o
   1   2   8      330.79      327.90      3.24 o
   2   2   8       58.66       62.56      1.95 o
   3   2   8        8.29        5.31      2.38 o
   4   2   8        0.33       -1.75      2.00 o
   5   2   8        0.10       -2.74      3.08 o
   6   2   8        0.00       -2.27      2.73 o
   7   2   8        8.12       10.31      3.38 o
   8   2   8        2.21        4.16      1.94 o
   9   2   8       11.07        6.56      3.79 o
  10   2   8        0.02        0.80      2.44 o
  11   2   8        1.06        0.02      3.78 o
  12   2   8        2.41       -1.82      3.38 o
  13   2   8        0.10        0.08      3.43 o
  14   2   8        0.14       -3.77      3.77 o
  15   2   8        0.44       -2.43      3.70 o
  16   2   8        0.00       -2.08     10.68 o
  17   2   8        0.01        4.68      3.37 o
  18   2   8        0.06       -0.84      4.30 o
  19   2   8        0.01        2.34      4.24 o
 -22   3   8        0.49        0.67      4.60 o
 -21   3   8        0.39       -2.55      6.42 o
 -20   3   8        1.18        3.62      5.70 o
 -19   3   8        0.07        0.00      5.81 o
 -18   3   8       21.28       26.00      4.40 o
 -17   3   8       13.30       10.21      4.03 o
 -16   3   8        2.09        0.00      5.15 o
 -15   3   8        4.60        7.76      3.23 o
 -14   3   8       22.08       28.98      3.92 o
 -13   3   8       36.60       29.91      3.84 o
 -12   3   8       79.73       88.01      4.64 o
 -11   3   8       12.60       13.08      3.27 o
 -10   3   8       32.04       29.83      3.64 o
  -9   3   8       12.41       15.89      3.03 o
  -8   3   8      134.31      116.53      5.09 o
  -7   3   8      341.96      320.22      7.03 o
  -6   3   8      210.83      204.85      5.69 o
  -5   3   8       84.40       79.61      4.21 o
  -4   3   8       12.52       12.94      2.77 o
  -3   3   8       72.84       65.18      3.96 o
  -2   3   8      399.22      385.89      5.50 o
  -1   3   8      152.37      151.01      3.61 o
   0   3   8        0.05       -3.23      3.23 o
   1   3   8      240.71      237.64      4.32 o
   2   3   8        2.02        0.72      2.17 o
   3   3   8      112.45      100.68      4.64 o
   4   3   8       34.80       43.48      3.73 o
   5   3   8       38.78       38.14      3.69 o
   6   3   8       30.29       32.59      3.58 o
   7   3   8        1.48       -0.52      4.35 o
   8   3   8        0.32       -1.90      4.70 o
   9   3   8       30.51       29.96      3.77 o
  10   3   8        0.00        1.77      4.75 o
  11   3   8        2.45        0.62      4.52 o
  12   3   8       24.62       32.39      4.45 o
  13   3   8        0.01       -5.41      5.41 o
  14   3   8        0.47       -1.80      5.08 o
  15   3   8        0.00        0.37      5.41 o
  16   3   8        0.10        3.20      5.31 o
  17   3   8        0.32       -2.11      5.95 o
  18   3   8        0.03       -0.88      6.70 o
 -21   4   8        0.17       -3.15      6.43 o
 -20   4   8        0.26        4.28      6.17 o
 -19   4   8        0.06       -6.11      6.11 o
 -18   4   8       16.34       18.59      4.45 o
 -17   4   8        4.27        6.34      4.07 o
 -16   4   8       12.06       22.24      4.44 o
 -15   4   8       10.37       18.38      3.88 o
 -14   4   8        0.07       -1.29      4.89 o
 -13   4   8        0.07       -4.91      4.91 o
 -12   4   8       10.84       11.54      3.46 o
 -11   4   8       28.49       26.24      3.55 o
 -10   4   8        0.52        2.49      4.31 o
  -9   4   8        8.70        9.28      3.09 o
  -8   4   8       13.65        9.67      3.35 o
  -7   4   8       16.22       11.82      3.12 o
  -6   4   8        4.90        5.08      2.91 o
  -5   4   8        0.16       -3.19      3.97 o
  -4   4   8       51.57       44.86      3.91 o
  -3   4   8        7.28        6.20      3.02 o
  -2   4   8       87.27       83.59      7.35 o
  -1   4   8        0.59        1.69      2.62 o
   0   4   8       17.82       15.40      2.15 o
   1   4   8       47.62       42.70      2.67 o
   2   4   8        7.93        7.46      2.11 o
   3   4   8        0.04       -0.51      4.00 o
   4   4   8       35.17       39.54      3.68 o
   5   4   8        0.89        2.15      4.44 o
   6   4   8        9.40        0.83      4.53 o
   7   4   8        0.06        7.11      2.92 o
   8   4   8        0.07       -0.89      4.94 o
   9   4   8        9.69       11.67      3.75 o
  10   4   8        1.83        4.20      4.88 o
  11   4   8        0.90        4.05      3.41 o
  12   4   8        7.42       12.26      4.07 o
  13   4   8        0.37        2.41      3.76 o
  14   4   8        0.73        3.47      6.09 o
  15   4   8        1.93        6.06      6.53 o
  16   4   8        0.05       -3.85      5.96 o
  17   4   8        0.06        0.45      6.69 o
 -20   5   8        0.90        4.61      6.55 o
 -19   5   8        0.21       -4.83      7.07 o
 -18   5   8        2.42        8.20      4.29 o
 -17   5   8        4.85        8.13      4.21 o
 -16   5   8        1.32        5.66      3.96 o
 -15   5   8       12.36       24.85      4.43 o
 -14   5   8        3.88        6.42      3.96 o
 -13   5   8        4.39       13.53      3.70 o
 -12   5   8       14.40       20.23      3.69 o
 -11   5   8        9.45       17.68      3.64 o
 -10   5   8        0.18        2.65      3.14 o
  -9   5   8        1.71       -5.09      5.09 o
  -8   5   8        0.31       -2.68      4.02 o
  -7   5   8       11.76       10.33      3.49 o
  -6   5   8       31.26       29.14      3.77 o
  -5   5   8       31.51       26.40      3.75 o
  -4   5   8        0.30        4.92      2.68 o
  -3   5   8        0.00       -0.83      4.00 o
  -2   5   8        1.69        5.96      2.18 o
  -1   5   8       17.15       16.34      2.56 o
   0   5   8        6.54        6.17      3.21 o
   1   5   8       45.20       46.96      2.93 o
   2   5   8        8.76        3.98      3.46 o
   3   5   8        0.14        1.73      3.12 o
   4   5   8       18.37       17.23      3.66 o
   5   5   8        5.55        1.34      3.61 o
   6   5   8        5.32        3.87      3.42 o
   7   5   8        9.06        2.07      3.95 o
   8   5   8        0.56        1.33      5.16 o
   9   5   8        5.11        6.92      3.99 o
  10   5   8        0.29        1.79      5.16 o
  11   5   8        0.00        2.97      5.78 o
  12   5   8        1.58        4.08      4.43 o
  13   5   8        0.76        1.62      6.25 o
  14   5   8        0.28        4.19      4.33 o
  15   5   8        1.52       -6.01      6.01 o
  16   5   8        0.00        3.22      6.30 o
 -17   6   8        0.80        0.89      6.42 o
 -16   6   8        0.57        0.00      6.06 o
 -15   6   8        0.37        0.00      6.46 o
 -14   6   8        0.89       -5.99      5.99 o
 -13   6   8        0.09       -0.39      6.01 o
 -12   6   8       17.14       11.66      4.86 o
 -11   6   8        1.09       -5.77      5.77 o
 -10   6   8        0.28        0.71      5.50 o
  -9   6   8        0.02       -1.04      4.92 o
  -8   6   8       14.76       11.88      4.16 o
  -7   6   8        0.01       -3.30      5.44 o
  -6   6   8        0.85       -2.27      4.88 o
  -5   6   8        6.55       -0.96      5.15 o
  -4   6   8        1.84        6.79      3.02 o
  -3   6   8        5.83       -5.34      5.34 o
  -2   6   8       12.51       13.23      2.65 o
  -1   6   8        0.08        2.64      3.44 o
   0   6   8        4.24        7.57      2.54 o
   1   6   8        1.37       -3.37      3.84 o
   2   6   8        1.78        0.99      4.00 o
   3   6   8        0.06       -2.98      5.04 o
   4   6   8        5.10        1.00      4.94 o
   5   6   8        0.23       -1.03      5.19 o
   6   6   8        1.09       -2.81      5.41 o
   7   6   8        0.03        0.00      5.38 o
   8   6   8        1.94       12.78      3.80 o
   9   6   8        3.16       -6.22      6.22 o
  10   6   8        1.38        3.19      6.12 o
  11   6   8        0.59        0.41      5.55 o
  12   6   8        0.04       -5.16      6.32 o
  13   6   8        0.21        5.35      6.27 o
 -14   7   8        0.70       -1.33      6.12 o
 -13   7   8        2.53       -0.44      6.75 o
 -12   7   8        3.02        9.56      4.70 o
 -11   7   8        0.20       -2.06      6.39 o
 -10   7   8        0.83       -6.41      6.41 o
  -9   7   8        2.29        3.96      5.71 o
  -8   7   8        5.11       -5.45      6.50 o
  -7   7   8       10.92        5.67      4.51 o
  -6   7   8        1.32        3.73      5.61 o
  -5   7   8        0.61        5.51      6.01 o
  -4   7   8        0.01        0.00      5.72 o
  -3   7   8        6.72       10.27      3.92 o
  -2   7   8        2.56       -0.01      3.99 o
  -1   7   8        2.87        4.78      3.13 o
   0   7   8        2.33       -0.36      4.07 o
   1   7   8        0.01        4.98      3.85 o
   2   7   8        0.34       -0.84      3.16 o
   3   7   8        0.38        5.71      4.03 o
   4   7   8        7.46       12.82      4.30 o
   5   7   8        0.39        9.56      3.86 o
   6   7   8        2.33       -3.59      6.31 o
   7   7   8        1.04        0.82      6.28 o
   8   7   8        1.59        0.85      5.91 o
   9   7   8        0.21       -6.57      6.57 o
  10   7   8        0.16        2.46      4.50 o
  11   7   8        0.54       -4.60      6.79 o
 -10   8   8        1.29        0.45      6.92 o
  -9   8   8        0.88        6.10      4.81 o
  -8   8   8        0.92       -6.22      7.02 o
  -7   8   8        0.88       -1.73      6.82 o
  -6   8   8        0.45       -6.41      6.41 o
  -5   8   8        0.29       -3.80      6.68 o
  -4   8   8        5.38        8.19      4.62 o
  -3   8   8        0.22       -2.12      6.23 o
  -2   8   8        1.27        0.51      3.54 o
  -1   8   8        0.23       -1.28      4.56 o
   0   8   8        0.23        0.15      4.18 o
   1   8   8        0.56        0.65      4.19 o
   2   8   8        0.71       -1.87      5.40 o
   3   8   8        0.66       -6.70      6.70 o
   4   8   8        1.75       -3.94      6.90 o
   5   8   8        0.00       -1.33      6.21 o
   6   8   8        1.07        1.37      6.24 o
 -23   1   9        0.04       -0.77      6.36 o
 -22   1   9        0.29        2.41      3.39 o
 -21   1   9        0.46       -2.84      4.18 o
 -20   1   9        0.00       -4.38      4.64 o
 -19   1   9        2.45       -0.45      4.67 o
 -18   1   9        2.16       -3.80      3.80 o
 -17   1   9        3.40        7.20      2.83 o
 -16   1   9       19.28       21.19      3.61 o
 -15   1   9        4.43        3.41      2.73 o
 -14   1   9       11.34       11.52      2.42 o
 -13   1   9        7.12        8.47      3.20 o
 -12   1   9        0.08       -2.71      2.71 o
 -11   1   9        0.03       -2.59      2.64 o
 -10   1   9        2.61        5.42      1.81 o
  -9   1   9        2.11        5.67      1.74 o
  -8   1   9       12.12       11.58      3.34 o
  -7   1   9       20.18       20.94      2.01 o
  -6   1   9        0.03        1.03      3.19 o
  -5   1   9       68.75       74.67      2.62 o
  -4   1   9        1.96        0.67      1.90 o
  -3   1   9        0.70       -1.37      2.19 o
  -2   1   9        1.97        3.22      1.34 o
  -1   1   9        5.04        4.92      1.16 o
   0   1   9        4.96        2.02      1.48 o
   1   1   9       14.18       11.99      1.29 o
   2   1   9        1.93        0.01      1.71 o
   3   1   9        1.46        1.48      2.47 o
   4   1   9        3.34       -0.36      2.70 o
   5   1   9       13.35        9.87      2.17 o
   6   1   9        0.32       -2.52      2.73 o
   7   1   9        0.63        3.06      2.18 o
   8   1   9        0.00       -2.48      3.89 o
   9   1   9        0.04        1.01      3.00 o
  10   1   9        0.31        0.73      3.22 o
  11   1   9        4.06        4.89      3.79 o
  12   1   9        2.61        4.21      2.54 o
  13   1   9        0.19       -1.54      6.40 o
  14   1   9        2.68        1.93      3.99 o
  15   1   9        1.02       -2.96      3.81 o
  16   1   9        0.06        2.12      3.24 o
  17   1   9        0.02        1.93      4.25 o
  18   1   9        0.01       -6.13      9.80 o
 -22   2   9        0.05       -3.53      4.17 o
 -21   2   9        0.21       -4.60      4.60 o
 -20   2   9        0.00       -4.82      7.15 o
 -19   2   9        1.12        4.16      3.16 o
 -18   2   9        0.09       -3.69      3.69 o
 -17   2   9        0.93       -2.35      3.75 o
 -16   2   9        0.74        5.31      2.85 o
 -15   2   9        1.30       -0.30      3.24 o
 -14   2   9        0.00        0.40      2.50 o
 -13   2   9        2.02        6.12      2.11 o
 -12   2   9        0.39        1.55      2.26 o
 -11   2   9        6.61        5.13      3.09 o
 -10   2   9       21.66       18.81      2.18 o
  -9   2   9        7.29        5.41      2.32 o
  -8   2   9       45.62       39.85      2.38 o
  -7   2   9       61.78       57.60      2.68 o
  -6   2   9       37.79       36.69      2.42 o
  -5   2   9      127.62      121.98      4.15 o
  -4   2   9       20.73       18.50      2.17 o
  -3   2   9        5.95        2.65      1.87 o
  -2   2   9       41.61       38.60      1.63 o
  -1   2   9       10.11        9.81      2.01 o
   0   2   9       49.85       43.05      1.70 o
   1   2   9       68.23       64.96      2.03 o
   2   2   9       26.83       30.83      1.64 o
   3   2   9       62.85       65.49      2.83 o
   4   2   9       36.00       36.48      2.46 o
   5   2   9       16.39       16.87      2.24 o
   6   2   9       27.72       24.87      2.42 o
   7   2   9        0.36        3.57      2.31 o
   8   2   9        0.01       -0.85      2.95 o
   9   2   9        0.02        6.02      2.14 o
  10   2   9        0.20       -0.37      2.61 o
  11   2   9        1.60       -2.98      3.78 o
  12   2   9        1.88        1.80      3.43 o
  13   2   9        0.22        1.94      3.86 o
  14   2   9        0.00       -0.71      4.93 o
  15   2   9        0.11        2.26      3.25 o
  16   2   9        0.10       -0.40      4.09 o
  17   2   9        0.37        0.81      4.71 o
  18   2   9        0.12       -1.08      4.54 o
 -22   3   9        0.47        2.30      6.37 o
 -21   3   9        0.53       -4.83      6.38 o
 -20   3   9        0.04        5.41      5.88 o
 -19   3   9        0.01        0.00      5.29 o
 -18   3   9        0.00       -5.83      5.83 o
 -17   3   9        0.36        1.08      5.13 o
 -16   3   9        3.62       -2.41      5.39 o
 -15   3   9        0.01       -1.96      5.06 o
 -14   3   9        0.55       -5.10      5.10 o
 -13   3   9       14.02       19.03      3.41 o
 -12   3   9        0.14       -0.86      4.46 o
 -11   3   9        6.10        6.65      2.98 o
 -10   3   9        5.51        3.21      4.34 o
  -9   3   9        1.48       -1.69      3.03 o
  -8   3   9       10.66       13.00      3.01 o
  -7   3   9        0.13       -1.47      3.77 o
  -6   3   9        0.21        1.20      3.92 o
  -5   3   9        1.15       -0.23      3.97 o
  -4   3   9        6.65        4.56      3.06 o
  -3   3   9       10.13        2.07      3.98 o
  -2   3   9       96.95      102.20      4.95 o
  -1   3   9        0.29       -0.84      2.78 o
   0   3   9       73.37       68.56      2.98 o
   1   3   9        8.35       10.89      2.02 o
   2   3   9        6.92       -0.34      3.04 o
   3   3   9        1.71        2.23      3.86 o
   4   3   9        0.26       -0.25      3.80 o
   5   3   9        0.16        1.32      3.92 o
   6   3   9        2.45        7.35      2.89 o
   7   3   9        0.55       -2.52      4.43 o
   8   3   9        0.82        2.36      4.18 o
   9   3   9        1.68       -4.62      5.08 o
  10   3   9        0.13        2.88      3.27 o
  11   3   9        0.42        0.33      4.93 o
  12   3   9        1.02       -4.17      5.58 o
  13   3   9        0.10       -4.43      5.79 o
  14   3   9        0.28       -2.69      5.30 o
  15   3   9        0.19        3.22      5.15 o
  16   3   9        0.01        8.92      3.92 o
  17   3   9        0.07       -4.02      6.24 o
 -20   4   9        0.09        3.10      6.42 o
 -19   4   9        3.40        3.36      6.54 o
 -18   4   9        0.02       -4.42      5.68 o
 -17   4   9        0.49        0.77      5.81 o
 -16   4   9        0.17        3.16      3.94 o
 -15   4   9        1.26        4.60      5.41 o
 -14   4   9        1.77        6.78      3.42 o
 -13   4   9        4.52        2.30      4.78 o
 -12   4   9        2.57        3.44      4.53 o
 -11   4   9        0.38        9.13      3.23 o
 -10   4   9        3.05       -0.88      4.60 o
  -9   4   9        0.27        0.57      4.64 o
  -8   4   9        3.26        4.21      4.27 o
  -7   4   9        0.29        3.25      3.69 o
  -6   4   9        2.33       -1.34      3.95 o
  -5   4   9        0.33        0.53      3.80 o
  -4   4   9        7.27        5.12      3.21 o
  -3   4   9        2.86        1.82      2.80 o
  -2   4   9        0.51        0.12      5.69 o
  -1   4   9        1.11       -1.49      2.87 o
   0   4   9        0.02        0.26      2.95 o
   1   4   9        0.09       -0.59      2.37 o
   2   4   9        0.17        0.46      2.24 o
   3   4   9        0.17       -4.52      4.52 o
   4   4   9        6.97       11.02      3.37 o
   5   4   9        0.01        0.00      4.53 o
   6   4   9        0.86       -4.71      4.71 o
   7   4   9        0.05       -3.68      5.16 o
   8   4   9        2.50        1.61      4.80 o
   9   4   9        0.03       -0.67      4.96 o
  10   4   9        0.04        2.77      4.60 o
  11   4   9        0.35       -1.81      5.24 o
  12   4   9        0.86       -5.24      5.91 o
  13   4   9        0.11       -1.19      5.93 o
  14   4   9        0.56       -6.90      6.90 o
  15   4   9        1.06        0.00      6.11 o
  16   4   9        0.02        4.06      6.49 o
 -19   5   9        2.66       -0.90      6.99 o
 -18   5   9        0.57       -3.91      6.78 o
 -17   5   9        2.47       -0.84      6.67 o
 -16   5   9        4.46        7.10      4.38 o
 -15   5   9        1.52       -1.54      5.71 o
 -14   5   9        2.41        6.34      4.10 o
 -13   5   9       12.70       16.72      4.65 o
 -12   5   9        2.09        4.05      3.87 o
 -11   5   9        0.56       -4.74      5.03 o
 -10   5   9        0.85        0.33      4.72 o
  -9   5   9        0.07       -1.94      4.48 o
  -8   5   9       19.16       17.84      3.77 o
  -7   5   9        1.60       -3.98      4.96 o
  -6   5   9        4.03        3.31      3.22 o
  -5   5   9       10.83        9.33      3.41 o
  -4   5   9        2.33       -2.93      4.56 o
  -3   5   9        3.18        2.94      4.43 o
  -2   5   9       18.65       21.43      4.53 o
  -1   5   9        1.07       -0.60      3.27 o
   0   5   9       20.01       24.65      2.66 o
   1   5   9        0.02        4.60      2.21 o
   2   5   9        1.06        4.49      2.39 o
   3   5   9        2.50        2.63      3.33 o
   4   5   9        3.05        2.82      4.58 o
   5   5   9        1.54        1.93      5.05 o
   6   5   9        2.76        6.30      3.45 o
   7   5   9        1.62       -5.18      5.18 o
   8   5   9        0.15        3.92      4.70 o
   9   5   9        0.07        3.69      5.08 o
  10   5   9        0.23        0.76      5.53 o
  11   5   9        2.94        4.34      5.94 o
  12   5   9        0.21        2.84      5.91 o
  13   5   9        0.15        1.29      6.43 o
  14   5   9        1.35       -6.18      6.46 o
 -17   6   9        0.27       -0.46      6.18 o
 -16   6   9        0.16        2.23      6.26 o
 -15   6   9        0.13       -4.70      6.64 o
 -14   6   9        0.13       -4.55      5.74 o
 -13   6   9        3.51        2.83      6.74 o
 -12   6   9        3.69       -1.18      6.35 o
 -11   6   9       10.17       19.02      4.51 o
 -10   6   9        7.46       12.06      4.31 o
  -9   6   9        0.96       -5.77      5.77 o
  -8   6   9        1.12        3.40      3.92 o
  -7   6   9        0.44       -0.35      5.24 o
  -6   6   9        1.20       -2.05      4.75 o
  -5   6   9        0.77        4.39      4.62 o
  -4   6   9        0.00        1.34      3.54 o
  -3   6   9        1.51        5.23      3.51 o
  -2   6   9        0.37       -0.77      4.05 o
  -1   6   9        5.28        3.86      3.22 o
   0   6   9        0.15        1.66      3.58 o
   1   6   9        0.02       -4.99      4.99 o
   2   6   9        0.04       -1.09      5.73 o
   3   6   9        0.81       -5.44      5.44 o
   4   6   9        0.59       -0.71      5.05 o
   5   6   9        0.01        2.90      3.68 o
   6   6   9        1.35        1.49      5.23 o
   7   6   9        0.35        0.76      5.57 o
   8   6   9        3.62        4.77      5.44 o
   9   6   9        4.00        8.21      4.31 o
  10   6   9        0.07        1.69      5.80 o
  11   6   9        2.19        4.78      6.38 o
  12   6   9        0.29       -1.81      6.59 o
 -13   7   9        0.37        4.08      6.02 o
 -12   7   9        0.30       11.92      4.26 o
 -11   7   9        0.08        0.21      4.46 o
 -10   7   9        5.37       -0.21      4.67 o
  -9   7   9        0.07       -2.48      6.09 o
  -8   7   9        2.38       -2.84      4.74 o
  -7   7   9        0.09        4.75      4.11 o
  -6   7   9        1.11        1.37      4.18 o
  -5   7   9        1.12        3.29      4.03 o
  -4   7   9        1.32        0.39      5.95 o
  -3   7   9        1.40        3.47      5.56 o
  -2   7   9        0.16        3.86      3.23 o
  -1   7   9        0.01        3.22      3.96 o
   0   7   9        0.16        0.12      3.32 o
   1   7   9        0.15        2.00      8.30 o
   2   7   9        0.30        0.50      4.21 o
   3   7   9        0.26       -1.20      5.94 o
   4   7   9        2.03        4.23      3.81 o
   5   7   9        0.00        1.03      4.21 o
   6   7   9        4.18       -1.27      6.48 o
   7   7   9        0.53       -6.37      6.37 o
   8   7   9        1.54       -2.23      6.67 o
   9   7   9        0.03       -3.21      7.27 o
  -8   8   9        0.06        4.16      6.45 o
  -7   8   9        0.13        4.06      6.20 o
  -6   8   9        0.25        5.80      6.30 o
  -5   8   9        0.13        5.73      5.93 o
  -4   8   9        0.17        5.70      6.72 o
  -3   8   9        0.04       -6.18      6.55 o
  -2   8   9        0.98       -2.75      4.77 o
  -1   8   9        0.00       -1.23      7.48 o
   0   8   9        0.21        2.40      4.26 o
   1   8   9        0.03       -0.87      4.57 o
   2   8   9        0.34       -4.08      9.14 o
   3   8   9        0.01       -6.81      6.81 o
 -22   0  10       10.24       13.98      5.12 o
 -21   0  10        4.04        5.49      6.80 o
 -20   0  10        1.22       -2.40      6.03 o
 -19   0  10        1.17        3.80      5.07 o
 -18   0  10        0.07       -5.30      5.30 o
 -17   0  10        2.35        2.93      3.62 o
 -16   0  10        7.22        7.55      3.11 o
 -15   0  10        0.95        2.50      4.75 o
 -14   0  10        0.47        1.79      4.43 o
 -13   0  10       38.12       39.39      3.97 o
 -12   0  10        2.13        1.63      4.41 o
 -11   0  10       70.16       83.59      4.67 o
 -10   0  10        1.16       -0.51      3.78 o
  -9   0  10       19.43       14.22      2.99 o
  -8   0  10        0.13       -1.42      3.49 o
  -7   0  10       17.82       12.37      2.93 o
  -6   0  10        6.04        5.29      2.57 o
  -5   0  10       12.86       10.34      2.69 o
  -4   0  10       18.77       17.71      2.80 o
  -3   0  10      109.37      101.68      4.34 o
  -2   0  10        0.85        2.93      1.88 o
  -1   0  10        5.83        5.87      2.42 o
   0   0  10       10.97       13.45      6.61 o
   1   0  10        0.44        2.24      2.46 o
   2   0  10        0.03        1.30      2.32 o
   3   0  10        7.14        2.83      3.84 o
   4   0  10        5.47        4.29      2.84 o
   5   0  10        2.27        0.51      4.18 o
   6   0  10       79.24       78.60      4.86 o
   7   0  10        4.17        3.66      3.02 o
   8   0  10        5.03        3.72      4.86 o
   9   0  10        1.59        4.44      4.50 o
  10   0  10        1.48        2.80      4.84 o
  11   0  10        0.13       -3.26      5.01 o
  12   0  10        5.73        7.13      3.86 o
  13   0  10        2.90        4.48      3.70 o
  14   0  10        0.13       -2.26      5.38 o
  15   0  10        0.08       -1.98      5.85 o
  16   0  10        0.02       -4.60      5.81 o
  17   0  10        1.17        1.76      6.79 o
 -22   1  10        1.06        0.27      6.94 o
 -21   1  10        3.87        5.11      3.51 o
 -20   1  10        2.21       -4.43      6.15 o
 -19   1  10        1.57       -3.23      4.60 o
 -18   1  10        1.26        1.99      3.62 o
 -17   1  10        8.44        4.70      3.58 o
 -16   1  10        4.12        0.34      3.69 o
 -15   1  10        8.24        5.74      3.26 o
 -14   1  10        0.32        2.37      3.10 o
 -13   1  10        1.86        5.49      2.95 o
 -12   1  10        8.40        8.87      4.13 o
 -11   1  10       58.58       58.41      2.93 o
 -10   1  10       55.05       59.41      3.73 o
  -9   1  10       25.01       25.41      7.04 o
  -8   1  10       40.38       38.01      2.43 o
  -7   1  10       64.31       66.54      2.79 o
  -6   1  10      268.79      255.50      4.54 o
  -5   1  10       11.83       14.00      1.94 o
  -4   1  10       59.30       53.33      2.58 o
  -3   1  10       68.08       61.74      2.69 o
  -2   1  10       11.56       11.75      1.43 o
  -1   1  10        2.63        1.77      2.03 o
   0   1  10       40.01       38.04      1.69 o
   1   1  10       26.76       27.30      1.59 o
   2   1  10       20.16       20.74      1.71 o
   3   1  10      129.46      132.81      9.01 o
   4   1  10        2.12        0.01      2.89 o
   5   1  10       43.85       52.96      2.87 o
   6   1  10       24.71       25.43      4.32 o
   7   1  10        6.56        9.40      2.24 o
   8   1  10       14.96       16.42      2.56 o
   9   1  10        7.48        3.14      3.55 o
  10   1  10        1.53       -2.38      3.37 o
  11   1  10        0.48       -3.54      3.54 o
  12   1  10        0.70       -3.74      3.74 o
  13   1  10        1.04        2.03      2.99 o
  14   1  10        0.51        3.46      3.17 o
  15   1  10        0.55       -5.02      5.02 o
  16   1  10        0.20        3.18      4.32 o
  17   1  10        0.01       -0.54      4.45 o
 -22   2  10        0.89        4.93      3.88 o
 -21   2  10        0.97        3.43      5.14 o
 -20   2  10        1.82        7.98      3.94 o
 -19   2  10        2.33        4.62      6.12 o
 -18   2  10        0.27        3.55      4.69 o
 -17   2  10        0.52       -0.26      5.21 o
 -16   2  10       11.84       19.63      4.55 o
 -15   2  10        1.37        4.88      2.79 o
 -14   2  10        7.44        6.86      2.51 o
 -13   2  10        4.34        3.75      2.31 o
 -12   2  10        0.98       -1.15      3.01 o
 -11   2  10        4.70        2.88      2.84 o
 -10   2  10       11.16       13.69      2.26 o
  -9   2  10        0.55        4.99      1.89 o
  -8   2  10        5.85        6.98      3.13 o
  -7   2  10       12.22       10.93      2.13 o
  -6   2  10       48.23       47.53      4.23 o
  -5   2  10      201.37      212.48      4.26 o
  -4   2  10        1.28        2.66      2.28 o
  -3   2  10       58.38       58.17      6.45 o
  -2   2  10        1.57       -0.57      2.56 o
  -1   2  10       40.97       42.00      1.88 o
   0   2  10      112.23      109.42      2.75 o
   1   2  10       10.49       10.10      1.55 o
   2   2  10        1.18        1.60      2.01 o
   3   2  10       29.15       33.20      4.17 o
   4   2  10       13.04       15.23      2.44 o
   5   2  10       45.31       50.49      3.03 o
   6   2  10       26.76       33.45      2.66 o
   7   2  10        3.01       -1.15      3.25 o
   8   2  10        0.01       -3.14      3.14 o
   9   2  10        0.06        3.91      2.54 o
  10   2  10        1.18        1.27      5.71 o
  11   2  10        3.53        2.00      3.86 o
  12   2  10        1.27       -0.09      4.97 o
  13   2  10        0.03       -0.80      3.94 o
  14   2  10        3.44        6.62      3.62 o
  15   2  10        0.16        5.06      3.44 o
  16   2  10        0.62        3.60      3.68 o
  17   2  10        0.00       -3.23      4.54 o
 -21   3  10        2.21        5.47      6.21 o
 -20   3  10        0.76        8.00      4.34 o
 -19   3  10        1.23        4.11      5.01 o
 -18   3  10        0.02       -0.78      5.07 o
 -17   3  10        0.75        1.52      5.39 o
 -16   3  10        3.72       -3.26      5.51 o
 -15   3  10        0.92       -0.69      5.19 o
 -14   3  10        4.26        8.61      3.57 o
 -13   3  10       29.33       34.74      4.44 o
 -12   3  10        0.63       -2.76      4.71 o
 -11   3  10       15.37       19.93      3.68 o
 -10   3  10       14.16       11.23      3.31 o
  -9   3  10       34.09       29.26      3.67 o
  -8   3  10        2.11       -1.37      4.61 o
  -7   3  10        7.40       10.36      2.98 o
  -6   3  10        0.64        2.36      3.99 o
  -5   3  10       41.44       45.73      3.69 o
  -4   3  10       22.99       23.68      3.33 o
  -3   3  10        1.03       -3.31      4.13 o
  -2   3  10      142.60      152.41      5.46 o
  -1   3  10        4.14        2.72      2.50 o
   0   3  10        2.71        0.00      3.22 o
   1   3  10       29.78       30.99      2.58 o
   2   3  10       65.56       65.78      3.16 o
   3   3  10        3.04       -4.69      4.69 o
   4   3  10        9.70       14.92      3.29 o
   5   3  10        1.17       -0.58      4.30 o
   6   3  10        2.66        0.60      4.21 o
   7   3  10        2.47       -0.92      5.06 o
   8   3  10        3.43       -5.53      5.53 o
   9   3  10        5.97        9.34      3.52 o
  10   3  10        0.44       -5.69      5.69 o
  11   3  10        3.42        3.24      5.61 o
  12   3  10        1.79        7.65      3.79 o
  13   3  10        1.35       -5.90      5.90 o
  14   3  10        0.00       -6.01      6.01 o
  15   3  10        0.49        2.14      4.19 o
  16   3  10        0.02        5.41      6.05 o
 -20   4  10        0.58        0.00      6.15 o
 -19   4  10        0.30       -5.25      6.52 o
 -18   4  10        0.45       -6.35      6.35 o
 -17   4  10        4.96        7.92      4.40 o
 -16   4  10        6.86        7.79      4.60 o
 -15   4  10        0.12        1.11      5.35 o
 -14   4  10       10.57       16.46      4.30 o
 -13   4  10        5.38       15.16      3.90 o
 -12   4  10        2.95        7.82      3.64 o
 -11   4  10        4.48        3.24      4.87 o
 -10   4  10        5.95        8.97      3.48 o
  -9   4  10        2.91        4.78      3.36 o
  -8   4  10        0.73        0.30      4.19 o
  -7   4  10        0.80        0.88      4.44 o
  -6   4  10        1.87       -0.29      4.43 o
  -5   4  10       33.29       36.27      4.07 o
  -4   4  10        3.63       -0.57      4.62 o
  -3   4  10        1.64        0.29      4.33 o
  -2   4  10        0.46        3.54      2.40 o
  -1   4  10        1.45       -0.85      3.15 o
   0   4  10        0.05        2.41      2.85 o
   1   4  10       14.52       15.31      2.51 o
   2   4  10        2.23        4.71      2.78 o
   3   4  10       12.25        7.81      3.51 o
   4   4  10        3.65        1.06      3.24 o
   5   4  10       15.29       21.72      3.90 o
   6   4  10        0.27       -0.64      4.43 o
   7   4  10        3.89        3.48      3.69 o
   8   4  10        4.73        8.00      3.63 o
   9   4  10        0.69        2.52      5.46 o
  10   4  10        0.47        5.20      3.63 o
  11   4  10        1.05        6.96      4.16 o
  12   4  10        0.17        0.40      5.55 o
  13   4  10        0.00        0.84      6.13 o
  14   4  10        3.85       11.09      4.38 o
  15   4  10        0.37        3.63      4.53 o
 -18   5  10        0.35       -6.91      6.91 o
 -17   5  10        9.02        8.57      4.97 o
 -16   5  10        0.72        4.23      5.83 o
 -15   5  10        0.03       -0.41      6.26 o
 -14   5  10        0.10        1.95      5.73 o
 -13   5  10        2.87        4.21      6.13 o
 -12   5  10        8.94       10.20      4.27 o
 -11   5  10       24.22       35.86      4.72 o
 -10   5  10        2.47        3.14      3.76 o
  -9   5  10        0.05       -2.06      5.18 o
  -8   5  10        0.07       -5.10      5.10 o
  -7   5  10        2.43        1.96      5.06 o
  -6   5  10       25.28       20.29      4.06 o
  -5   5  10        4.63        7.30      3.41 o
  -4   5  10        0.00        3.78      4.56 o
  -3   5  10        0.35        7.77      3.27 o
  -2   5  10        2.41        4.13      3.33 o
  -1   5  10        4.11        3.82      3.50 o
   0   5  10        0.04        1.62      3.25 o
   1   5  10        6.57        7.83      5.53 o
   2   5  10       11.13       10.20      3.85 o
   3   5  10        0.03        3.34      5.09 o
   4   5  10        0.00       -1.69      4.84 o
   5   5  10        0.01        1.04      3.49 o
   6   5  10        0.96       -2.49      4.84 o
   7   5  10        2.32       -0.36      5.59 o
   8   5  10        3.73       -6.20      6.20 o
   9   5  10        0.04        4.73      5.47 o
  10   5  10        0.05        5.68      6.06 o
  11   5  10        2.91       -6.52      6.52 o
  12   5  10        0.41        4.54      4.48 o
  13   5  10        1.01        3.64      6.52 o
 -15   6  10        0.00        1.77      6.13 o
 -14   6  10        0.04        2.59      5.89 o
 -13   6  10        3.23        2.97      6.06 o
 -12   6  10        0.26       -1.65      5.47 o
 -11   6  10        4.05        4.80      6.57 o
 -10   6  10        4.19        0.00      5.74 o
  -9   6  10        1.91        8.28      3.92 o
  -8   6  10        2.97        2.27      5.40 o
  -7   6  10        1.22        2.58      5.64 o
  -6   6  10        1.07        5.63      3.70 o
  -5   6  10        0.27       -5.62      5.62 o
  -4   6  10        0.01       -5.38      5.38 o
  -3   6  10        0.13       -3.59      5.79 o
  -2   6  10       10.79       11.13      2.95 o
  -1   6  10        1.77       -2.07      5.22 o
   0   6  10        2.53        4.28      3.05 o
   1   6  10        2.33       -1.10      4.35 o
   2   6  10        0.63       -0.21      3.88 o
   3   6  10        0.11        3.76      5.66 o
   4   6  10        1.66       -0.57      4.00 o
   5   6  10        0.81        2.32      5.36 o
   6   6  10        0.63        2.78      4.17 o
   7   6  10        0.15        4.48      5.89 o
   8   6  10        0.70        1.27      5.81 o
   9   6  10        0.00        4.78      6.47 o
  10   6  10        1.35       -4.91      6.47 o
  11   6  10        0.01       -2.30      6.38 o
 -12   7  10        0.29       -6.71      6.71 o
 -11   7  10        1.45       -6.68      6.68 o
 -10   7  10        7.65       14.70      4.78 o
  -9   7  10        1.08        0.43      6.21 o
  -8   7  10        0.21       -2.56      6.78 o
  -7   7  10        0.43       -1.66      6.64 o
  -6   7  10        5.79        2.68      4.49 o
  -5   7  10        1.70        0.41      6.32 o
  -4   7  10        4.64        2.43      6.35 o
  -3   7  10        4.74       -1.63      6.50 o
  -2   7  10        0.14        1.24      5.82 o
  -1   7  10        0.06        2.36      3.42 o
   0   7  10        1.11        1.26      4.40 o
   1   7  10        4.42        3.65      3.12 o
   2   7  10        1.85       -4.19      4.31 o
   3   7  10        1.43       -1.27      6.11 o
   4   7  10        0.00        2.56      5.53 o
   5   7  10        0.08       -7.45      7.45 o
   6   7  10        0.00        7.11      4.43 o
   7   7  10        1.45       -4.54      7.24 o
 -21   1  11        0.27       -2.45      4.43 o
 -20   1  11        0.91        2.63      3.51 o
 -19   1  11        1.92        9.29      2.84 o
 -18   1  11        0.06        1.86      3.10 o
 -17   1  11        0.05        0.04      4.62 o
 -16   1  11        2.50        1.52      3.05 o
 -15   1  11        0.41        1.66      2.82 o
 -14   1  11       13.10       17.08      2.68 o
 -13   1  11        3.28        3.26      2.52 o
 -12   1  11        3.85        5.57      2.36 o
 -11   1  11        9.15        4.60      2.77 o
 -10   1  11        2.55        2.57      3.01 o
  -9   1  11        7.08        5.90      3.73 o
  -8   1  11        2.06       -0.08      2.37 o
  -7   1  11        0.03       -1.42      2.83 o
  -6   1  11        0.03       -2.89      2.89 o
  -5   1  11        3.58        4.35      2.34 o
  -4   1  11        8.32        7.22      2.82 o
  -3   1  11        0.10        4.38      2.42 o
  -2   1  11        0.42       -1.74      2.44 o
  -1   1  11        0.50        1.51      1.68 o
   0   1  11       13.33       12.70      1.56 o
   1   1  11        2.80        3.94      1.66 o
   2   1  11        1.69        3.56      2.47 o
   3   1  11        2.89        3.22      3.15 o
   4   1  11        0.80        2.24      2.97 o
   5   1  11        4.21        0.65      5.07 o
   6   1  11        9.75       11.24      2.56 o
   7   1  11        2.34        0.49      3.34 o
   8   1  11        6.57        3.61      3.69 o
   9   1  11        0.89       -3.70      3.70 o
  10   1  11        0.08        0.15      2.83 o
  11   1  11        0.51       -0.08      3.76 o
  12   1  11        0.01        3.74      3.22 o
  13   1  11        0.27       -4.03      9.24 o
  14   1  11        0.80        0.14      3.45 o
  15   1  11        0.00        2.28      3.36 o
  16   1  11        0.49        4.29      6.53 o
 -21   2  11        0.07       -1.64      4.36 o
 -20   2  11        0.03        0.46      4.19 o
 -19   2  11        0.38       -3.36      4.35 o
 -18   2  11        0.03       -2.69      4.06 o
 -17   2  11        0.01        3.83      3.14 o
 -16   2  11        0.14        0.54      2.98 o
 -15   2  11        0.61        1.48      4.01 o
 -14   2  11        4.46        2.86      3.68 o
 -13   2  11        8.17        5.43      3.08 o
 -12   2  11        2.58        1.13      3.40 o
 -11   2  11        4.56        5.62      2.98 o
 -10   2  11        0.07        1.24      2.86 o
  -9   2  11        0.12        1.10      2.08 o
  -8   2  11        9.26        2.51      3.47 o
  -7   2  11        0.59        2.29      5.20 o
  -6   2  11       16.86       13.83      2.17 o
  -5   2  11       29.71       25.08      2.97 o
  -4   2  11        0.11        2.45      2.05 o
  -3   2  11       82.62       87.34      3.33 o
  -2   2  11        8.29        6.20      2.35 o
  -1   2  11        0.50        3.06      1.46 o
   0   2  11        2.04        3.01      1.55 o
   1   2  11        0.16       -1.66      2.08 o
   2   2  11        2.71        0.04      1.96 o
   3   2  11       37.29       28.12      2.85 o
   4   2  11        1.14       -0.24      3.25 o
   5   2  11       16.25       10.57      2.70 o
   6   2  11        8.11        3.27      2.99 o
   7   2  11        0.00       -3.48      3.48 o
   8   2  11        4.85        1.68      2.95 o
   9   2  11        0.12        2.51      2.84 o
  10   2  11        0.01        1.51      2.58 o
  11   2  11        0.33       -0.67      3.16 o
  12   2  11        0.07       -0.38      3.85 o
  13   2  11        0.21        2.08      3.60 o
  14   2  11        0.20        1.06      4.44 o
  15   2  11        0.00        2.67      4.50 o
 -20   3  11        0.20        0.45      6.07 o
 -19   3  11        0.60        5.60      6.07 o
 -18   3  11        0.02        3.31      5.84 o
 -17   3  11        0.63        9.59      3.83 o
 -16   3  11        1.19        9.00      3.80 o
 -15   3  11        0.17       -4.76      5.45 o
 -14   3  11        3.80        3.88      3.66 o
 -13   3  11        0.14       -1.38      5.41 o
 -12   3  11        5.01        5.90      3.73 o
 -11   3  11        2.26       -4.80      5.35 o
 -10   3  11        1.14        0.94      4.48 o
  -9   3  11        1.12        4.73      3.27 o
  -8   3  11        0.10        0.00      4.56 o
  -7   3  11        0.03        3.19      3.88 o
  -6   3  11        0.36        0.29      4.40 o
  -5   3  11        0.31        2.57      3.98 o
  -4   3  11        0.57        0.29      4.28 o
  -3   3  11        3.45       -0.28      4.44 o
  -2   3  11       15.61       13.50      6.17 o
  -1   3  11        0.23       -2.89      5.93 o
   0   3  11       30.36       31.23      2.88 o
   1   3  11        3.21        2.27      3.41 o
   2   3  11        4.11        5.01      2.60 o
   3   3  11        0.83        2.39      4.54 o
   4   3  11        0.41        7.25      2.98 o
   5   3  11        1.04        8.40      3.38 o
   6   3  11        1.99        2.60      4.93 o
   7   3  11        0.15        0.67      4.86 o
   8   3  11        2.44        3.84      5.39 o
   9   3  11        1.75        7.41      3.78 o
  10   3  11        0.37        2.61      5.50 o
  11   3  11        0.92        2.33      5.12 o
  12   3  11        0.00        4.01      5.62 o
  13   3  11        0.02        0.00      5.95 o
  14   3  11        0.08        0.44      6.36 o
  15   3  11        0.02       -5.48      6.12 o
 -19   4  11        1.17       -2.73      6.61 o
 -18   4  11        0.04       -6.14      6.33 o
 -17   4  11        3.40        0.43      6.69 o
 -16   4  11        5.18        9.44      3.98 o
 -15   4  11        3.75        4.31      6.43 o
 -14   4  11        3.31        6.63      4.22 o
 -13   4  11        0.19        4.81      5.37 o
 -12   4  11        0.61        5.14      3.57 o
 -11   4  11        6.34       12.30      3.75 o
 -10   4  11        0.24        0.34      4.23 o
  -9   4  11        0.43       -5.03      5.03 o
  -8   4  11        0.60       -0.65      5.20 o
  -7   4  11        0.49        2.86      4.69 o
  -6   4  11        0.35       -4.09      4.80 o
  -5   4  11        6.13        9.53      3.45 o
  -4   4  11        4.09        2.17      4.82 o
  -3   4  11        9.56        9.69      3.56 o
  -2   4  11        0.01        1.44      3.13 o
  -1   4  11        0.08        2.60      2.69 o
   0   4  11       16.33       21.10      4.38 o
   1   4  11        4.71       -0.23      2.94 o
   2   4  11        8.28        9.64      3.35 o
   3   4  11        4.06        1.96      4.94 o
   4   4  11        0.04       -5.34      5.34 o
   5   4  11        1.37        2.24      3.68 o
   6   4  11        0.07        0.00      5.40 o
   7   4  11        0.39       -5.69      5.69 o
   8   4  11        0.12        3.00      5.30 o
   9   4  11        0.08        4.85      3.92 o
  10   4  11        0.04       -3.20      5.92 o
  11   4  11        0.16       -6.44      6.44 o
  12   4  11        0.07       -6.53      6.53 o
  13   4  11        0.20       -4.49      7.08 o
 -17   5  11        1.36       12.16      4.31 o
 -16   5  11        0.01       -2.22      6.44 o
 -15   5  11        1.00       -6.36      6.36 o
 -14   5  11        0.66       -4.12      6.57 o
 -13   5  11        1.72       -1.61      6.04 o
 -12   5  11        0.08       -4.71      5.85 o
 -11   5  11        3.47        0.76      5.84 o
 -10   5  11        0.28       -5.85      5.85 o
  -9   5  11        0.01        2.19      4.92 o
  -8   5  11        4.11        4.67      6.17 o
  -7   5  11        0.01       -4.20      5.28 o
  -6   5  11        6.40        9.67      4.05 o
  -5   5  11        1.25        0.00      4.58 o
  -4   5  11        0.24        0.68      5.01 o
  -3   5  11        2.52       -0.34      5.41 o
  -2   5  11        1.71        0.02      3.86 o
  -1   5  11        0.10        2.74      2.53 o
   0   5  11        3.83        7.55      8.06 o
   1   5  11        0.07       -0.18      3.62 o
   2   5  11        2.51        1.05      4.61 o
   3   5  11        0.00        2.70      3.98 o
   4   5  11        0.29        2.91      5.51 o
   5   5  11        0.24       -0.19      4.05 o
   6   5  11        0.78        1.91      5.99 o
   7   5  11        0.00       -4.71      5.61 o
   8   5  11        0.45       -6.48      6.48 o
   9   5  11        0.10        6.33      4.10 o
  10   5  11        0.16       -6.31      6.31 o
  11   5  11        0.22       -6.26      6.98 o
 -14   6  11        0.82       -0.45      4.49 o
 -13   6  11        0.00       -6.44      6.44 o
 -12   6  11        0.46       -3.46      6.86 o
 -11   6  11        5.59       14.32      4.42 o
 -10   6  11        2.72        5.99      4.10 o
  -9   6  11        1.06       -1.22      6.27 o
  -8   6  11        1.26       -6.12      6.12 o
  -7   6  11        0.01       -6.42      6.42 o
  -6   6  11        0.02       -3.87      5.55 o
  -5   6  11        4.17       -3.05      6.18 o
  -4   6  11        0.97        4.56      5.44 o
  -3   6  11        1.05        0.00      5.79 o
  -2   6  11        0.16       -3.62      3.88 o
  -1   6  11        0.28       -6.26      8.48 o
   0   6  11        1.19        3.68      3.27 o
   1   6  11        0.34       -4.11      4.23 o
   2   6  11        0.15        1.20      4.23 o
   3   6  11        0.08       -6.75      6.75 o
   4   6  11        0.02        8.90      3.78 o
   5   6  11        0.01        5.78      6.25 o
   6   6  11        0.08       -3.80      6.09 o
   7   6  11        0.08       -5.19      6.54 o
   8   6  11        0.72        0.00      6.70 o
   9   6  11        0.53       -0.93      4.81 o
 -10   7  11        1.01        2.30      6.93 o
  -9   7  11        0.53       -2.73      7.32 o
  -8   7  11       10.39       14.14      5.26 o
  -7   7  11        0.00       -6.58      6.67 o
  -6   7  11        4.50        7.17      4.43 o
  -5   7  11        0.58        2.58      6.41 o
  -4   7  11        1.93        5.99      4.50 o
  -3   7  11        0.04        2.16      6.24 o
  -2   7  11        1.06        0.90      4.48 o
  -1   7  11        0.06        0.13      3.43 o
   0   7  11        0.00        4.32      4.34 o
   1   7  11        0.85       -1.02      7.24 o
   2   7  11        0.12        4.21      4.26 o
   3   7  11        0.77       -3.59      6.67 o
   4   7  11        0.16       -6.64      6.64 o
 -21   0  12        0.30       -5.08      7.43 o
 -20   0  12       11.10        3.08      7.24 o
 -19   0  12        0.45       -1.69      5.78 o
 -18   0  12        0.79        1.20      5.78 o
 -17   0  12        0.98        2.33      5.55 o
 -16   0  12        2.19        7.07      3.79 o
 -15   0  12        0.08        0.35      5.27 o
 -14   0  12        6.80       11.65      3.55 o
 -13   0  12        0.78        0.66      4.95 o
 -12   0  12        1.48        1.27      4.31 o
 -11   0  12       29.33       34.43      4.38 o
 -10   0  12        7.03        7.52      3.20 o
  -9   0  12       80.58       85.25      5.17 o
  -8   0  12        0.00       -1.73      4.42 o
  -7   0  12        0.00       -3.90      3.90 o
  -6   0  12        0.49        2.92      3.02 o
  -5   0  12       23.87       22.69      3.67 o
  -4   0  12       30.81       29.13      3.75 o
  -3   0  12       15.62       10.90      3.30 o
  -2   0  12       20.44       21.55      2.92 o
  -1   0  12       22.11       24.31      2.60 o
   0   0  12       12.68       18.14      3.16 o
   1   0  12        8.16        8.05      2.18 o
   2   0  12        7.50        9.53      2.35 o
   3   0  12        6.94        7.93      3.32 o
   4   0  12        2.42        3.64      4.33 o
   5   0  12        5.29        3.74      4.59 o
   6   0  12        6.02        1.60      4.95 o
   7   0  12        9.96       12.51      3.81 o
   8   0  12       15.09       19.80      4.09 o
   9   0  12        9.05       10.99      4.21 o
  10   0  12       10.68       12.37      4.43 o
  11   0  12        0.77       -1.16      5.37 o
  12   0  12        0.01       -6.09      6.09 o
  13   0  12        0.09        7.99      3.94 o
  14   0  12        0.14       -5.93      5.93 o
  15   0  12        0.17       -1.37      6.95 o
 -20   1  12        0.86        6.05      3.67 o
 -19   1  12        7.59       15.23      3.37 o
 -18   1  12        2.14       -0.64      3.57 o
 -17   1  12        0.17       -0.28      3.92 o
 -16   1  12        0.48        3.66      2.75 o
 -15   1  12        0.10       -1.29      3.64 o
 -14   1  12        0.72       -0.83      3.66 o
 -13   1  12        0.08        1.78      2.75 o
 -12   1  12        0.10        0.99      3.70 o
 -11   1  12        0.86        2.46      6.91 o
 -10   1  12        4.47        3.97      3.27 o
  -9   1  12       12.11       14.18      2.67 o
  -8   1  12        3.00        8.84      2.24 o
  -7   1  12        0.20        5.27      3.77 o
  -6   1  12        0.53        1.01      2.95 o
  -5   1  12       12.87       12.08      2.11 o
  -4   1  12        5.12        7.49      2.72 o
  -3   1  12       27.74       21.94      2.53 o
  -2   1  12        6.24        1.45      1.81 o
  -1   1  12        5.59        2.63      1.81 o
   0   1  12        0.09        2.28      1.70 o
   1   1  12        1.26       -0.13      2.14 o
   2   1  12        1.92        1.51      1.97 o
   3   1  12        3.29        9.90      2.06 o
   4   1  12        2.21        3.57      2.67 o
   5   1  12        5.64        2.50      3.68 o
   6   1  12       16.39       18.16      2.72 o
   7   1  12        8.51        4.83      4.01 o
   8   1  12        1.33       -0.80      3.11 o
   9   1  12        0.03       -3.12      5.73 o
  10   1  12        0.43       -1.51      3.89 o
  11   1  12        0.00       -1.57      3.91 o
  12   1  12        0.76        5.45      3.39 o
  13   1  12        0.69       -2.29      4.52 o
  14   1  12        0.05       -0.32      3.84 o
  15   1  12        0.00        3.49      4.66 o
 -20   2  12        0.04       -3.71      6.36 o
 -19   2  12        0.69        3.05      4.35 o
 -18   2  12        0.60        2.34      4.06 o
 -17   2  12        0.04       -4.02      4.11 o
 -16   2  12        7.84       12.99      2.79 o
 -15   2  12        2.55        2.58      3.79 o
 -14   2  12        1.46        2.47      7.15 o
 -13   2  12        0.95       -2.07      3.48 o
 -12   2  12        3.69        3.55      3.05 o
 -11   2  12       10.16       13.79      2.64 o
 -10   2  12        2.88        1.42      3.24 o
  -9   2  12        1.79        3.57      2.64 o
  -8   2  12        1.15       -0.42      3.29 o
  -7   2  12        2.21        4.17      2.36 o
  -6   2  12        0.13       -2.78      3.11 o
  -5   2  12        0.54        2.29      2.54 o
  -4   2  12        0.03        1.43      2.90 o
  -3   2  12        4.36       -0.32      4.92 o
  -2   2  12       18.82       19.45      1.80 o
  -1   2  12       11.43       10.58      2.73 o
   0   2  12        0.08        1.59      1.96 o
   1   2  12        0.26        3.61      1.89 o
   2   2  12        3.19        7.65      1.87 o
   3   2  12        9.54       14.56      2.48 o
   4   2  12        6.90       11.14      2.79 o
   5   2  12        0.17       -2.00      4.09 o
   6   2  12        0.01       -5.87      5.87 o
   7   2  12        0.22        2.61      3.59 o
   8   2  12        0.01        1.28      3.66 o
   9   2  12        3.44        2.21      6.86 o
  10   2  12        1.86        4.09      9.12 o
  11   2  12        0.17        1.80      4.13 o
  12   2  12        0.01       -4.57     10.32 o
  13   2  12        0.00       -4.53      4.53 o
  14   2  12        0.51        8.34      3.03 o
 -19   3  12        2.00       -4.07      6.41 o
 -18   3  12        1.84       12.17      4.59 o
 -17   3  12        0.38       -2.54      5.84 o
 -16   3  12        3.86        3.65      6.16 o
 -15   3  12        3.08        2.72      5.73 o
 -14   3  12        4.86        5.63      5.85 o
 -13   3  12        0.01       -2.20      5.96 o
 -12   3  12        3.00        4.58      5.47 o
 -11   3  12       64.02       87.68      5.71 o
 -10   3  12        6.95       11.42      3.85 o
  -9   3  12        2.34        1.32      5.41 o
  -8   3  12        1.01        8.10      3.35 o
  -7   3  12        2.79        2.22      4.65 o
  -6   3  12        0.80       -4.98      4.98 o
  -5   3  12        5.08        4.06      4.96 o
  -4   3  12        1.73        3.42      4.67 o
  -3   3  12       20.59       21.40      4.01 o
  -2   3  12        7.25        3.08      3.55 o
  -1   3  12       18.42       17.40      2.76 o
   0   3  12       32.01       37.87      3.09 o
   1   3  12        0.96       -1.18      3.28 o
   2   3  12        4.12        0.14      3.58 o
   3   3  12        0.03        0.33      4.42 o
   4   3  12        0.09       -2.37      4.96 o
   5   3  12        0.22        6.24      3.47 o
   6   3  12        1.13        4.43      3.48 o
   7   3  12        1.84       -3.99      5.35 o
   8   3  12        0.39       -0.76      5.69 o
   9   3  12        0.28       -5.59      5.59 o
  10   3  12        0.08       -0.41      6.15 o
  11   3  12        0.08        0.84      6.00 o
  12   3  12        0.45       -6.31      6.31 o
  13   3  12        0.02        2.72      5.99 o
 -17   4  12        0.13        0.45      6.32 o
 -16   4  12        0.51        0.43      6.64 o
 -15   4  12        0.83       -0.42      6.65 o
 -14   4  12        5.89        4.42      6.28 o
 -13   4  12        0.01       -6.52      6.52 o
 -12   4  12        3.69        2.27      5.56 o
 -11   4  12        0.03        0.37      5.07 o
 -10   4  12        2.18        4.34      4.01 o
  -9   4  12        2.18        1.43      5.98 o
  -8   4  12        5.17        7.72      3.63 o
  -7   4  12        0.78        1.37      5.21 o
  -6   4  12        0.04        1.37      4.91 o
  -5   4  12        1.94        1.36      3.77 o
  -4   4  12        3.30        2.03      4.96 o
  -3   4  12        2.63        5.19      3.51 o
  -2   4  12        0.21       -0.03      3.66 o
  -1   4  12        0.33       -3.66      3.66 o
   0   4  12        2.95        1.03      3.59 o
   1   4  12        4.34        4.58      3.83 o
   2   4  12        4.15        5.39      3.91 o
   3   4  12        0.01        1.77      5.21 o
   4   4  12        1.89        2.15      5.12 o
   5   4  12        0.90       -2.24      5.63 o
   6   4  12        0.22       -2.65      5.46 o
   7   4  12        0.05        1.94      6.15 o
   8   4  12        2.22        0.00      5.95 o
   9   4  12        0.20        4.39      4.13 o
  10   4  12        0.06       -6.24      6.24 o
  11   4  12        0.61       -5.32      6.24 o
  12   4  12        0.03        1.37      6.93 o
 -15   5  12        0.04       -3.58      6.55 o
 -14   5  12        1.66       -7.41      7.41 o
 -13   5  12        1.71        4.70      6.52 o
 -12   5  12        0.26       -2.91      6.35 o
 -11   5  12        3.77        6.47      4.07 o
 -10   5  12        0.70       -6.10      6.10 o
  -9   5  12        1.65       -5.08      5.81 o
  -8   5  12        0.80       -4.23      5.98 o
  -7   5  12        2.90        3.37      5.62 o
  -6   5  12        0.59        0.55      3.79 o
  -5   5  12        1.14        2.20      5.55 o
  -4   5  12        0.43       -6.03      6.03 o
  -3   5  12        1.49        0.74      5.29 o
  -2   5  12        5.52       10.17      4.33 o
  -1   5  12        1.80       -3.12      7.42 o
   0   5  12        0.03        0.16      3.66 o
   1   5  12        0.07       -4.17      4.17 o
   2   5  12        3.29        5.69      3.47 o
   3   5  12        1.03        3.11      5.07 o
   4   5  12        0.08        3.91      5.40 o
   5   5  12        2.16        5.60      4.23 o
   6   5  12        0.30       -2.05      6.22 o
   7   5  12        0.06       -4.64      5.94 o
   8   5  12        0.10        6.14      6.30 o
   9   5  12        0.10       -3.15      6.70 o
 -12   6  12        1.19       -1.83      6.26 o
 -11   6  12        2.08       12.68      4.34 o
 -10   6  12        2.88       -7.32      7.32 o
  -9   6  12        5.24       10.15      4.93 o
  -8   6  12        0.44        5.96      6.20 o
  -7   6  12        0.62       -5.82      6.25 o
  -6   6  12        0.82        6.59      3.78 o
  -5   6  12        0.52        5.71      5.77 o
  -4   6  12        5.15        4.87      6.96 o
  -3   6  12        0.54       -2.87      5.92 o
  -2   6  12        0.03       -2.23      4.45 o
  -1   6  12        1.04       -4.89      4.89 o
   0   6  12        0.48        2.21      4.05 o
   1   6  12        2.43        2.43      3.50 o
   2   6  12        2.34       -4.74      4.74 o
   3   6  12        0.28        0.86      5.70 o
   4   6  12        0.27        3.46      6.64 o
   5   6  12        0.05       -1.32      4.88 o
   6   6  12        0.00        0.00      4.42 o
  -5   7  12        0.04        7.96      4.62 o
  -4   7  12        2.00        4.08      6.43 o
  -3   7  12        0.66        6.86      4.62 o
  -2   7  12        0.07       -1.84      4.78 o
  -1   7  12        0.02       -3.88      4.81 o
 -19   1  13        0.81        0.99      4.60 o
 -18   1  13        0.64        4.37      3.58 o
 -17   1  13        1.79        1.04     10.32 o
 -16   1  13        0.20       -3.59      8.62 o
 -15   1  13        0.09        0.27      4.82 o
 -14   1  13        0.13        0.58      3.63 o
 -13   1  13        0.09        1.96      3.39 o
 -12   1  13        1.91        5.41      2.56 o
 -11   1  13        0.91       -0.93      3.92 o
 -10   1  13        0.76        0.13      3.99 o
  -9   1  13        0.27        3.91      3.25 o
  -8   1  13        2.19       -2.04      3.70 o
  -7   1  13        0.21       -2.05      3.27 o
  -6   1  13        4.92        5.59      3.81 o
  -5   1  13        0.14        4.58      5.12 o
  -4   1  13        0.16        0.17      3.20 o
  -3   1  13        5.09        7.23      3.61 o
  -2   1  13        0.01       -1.40      2.48 o
  -1   1  13        7.84        8.96      1.81 o
   0   1  13        1.40       -1.31      2.32 o
   1   1  13        0.08       -0.08      2.07 o
   2   1  13        4.33        9.73      1.85 o
   3   1  13        0.17       -2.64      3.70 o
   4   1  13        0.16       -0.59      3.61 o
   5   1  13        2.28       -0.03      3.63 o
   6   1  13        0.02        3.56      3.68 o
   7   1  13        1.97       -0.89      3.93 o
   8   1  13        3.27       -3.79      4.29 o
   9   1  13        0.02       -3.67      7.61 o
  10   1  13        2.32        1.13      4.29 o
  11   1  13        0.81        2.92      4.43 o
  12   1  13        0.00       -0.62      4.27 o
  13   1  13        0.09        3.72      4.88 o
 -19   2  13        0.44       -0.04      4.80 o
 -18   2  13        0.20       -0.06      4.32 o
 -17   2  13        2.03        9.42      3.66 o
 -16   2  13        0.57        0.61      3.43 o
 -15   2  13        0.45       -0.40      4.29 o
 -14   2  13        0.24        6.35      5.95 o
 -13   2  13        0.50        2.07      4.01 o
 -12   2  13        7.78       11.53      2.83 o
 -11   2  13        9.54       11.50      2.96 o
 -10   2  13        0.92       -2.38      4.12 o
  -9   2  13       15.72       18.04     12.10 o
  -8   2  13        2.58        0.50      4.15 o
  -7   2  13        3.92        9.57      2.35 o
  -6   2  13        0.29        0.56      3.40 o
  -5   2  13        0.11       -0.54      2.76 o
  -4   2  13        0.40        0.67      3.57 o
  -3   2  13        2.93       -0.07      3.43 o
  -2   2  13        2.32        1.56      2.39 o
  -1   2  13       10.95        8.31      2.01 o
   0   2  13        3.57        1.40      2.37 o
   1   2  13        0.69       -2.10      3.92 o
   2   2  13        0.01       -0.83      2.44 o
   3   2  13        0.12       -3.73      3.73 o
   4   2  13        0.06        0.42      3.56 o
   5   2  13        2.70        4.78      3.18 o
   6   2  13        0.29        1.59      4.59 o
   7   2  13        0.75        0.12      3.95 o
   8   2  13        0.20       -2.77      5.88 o
   9   2  13        0.08       -2.81      4.21 o
  10   2  13        0.03       -2.14      5.62 o
  11   2  13        0.08       -1.61      4.44 o
  12   2  13        0.01        1.33      4.45 o
 -17   3  13        0.01        5.36      5.58 o
 -16   3  13        0.16        5.17      6.05 o
 -15   3  13        0.60       -1.25      6.04 o
 -14   3  13        6.87        8.22      4.58 o
 -13   3  13        0.24       -4.72      5.94 o
 -12   3  13        6.23        4.54      6.22 o
 -11   3  13        0.01        3.34      5.18 o
 -10   3  13        1.75        4.35      5.69 o
  -9   3  13        0.45       -2.87      5.93 o
  -8   3  13        0.86        3.87      5.02 o
  -7   3  13        0.03        5.50      3.48 o
  -6   3  13        0.15        1.03      4.55 o
  -5   3  13        0.13       -4.43      4.78 o
  -4   3  13        0.05        3.74      4.84 o
  -3   3  13        0.22        6.58      3.19 o
  -2   3  13        0.80       -0.56      5.58 o
  -1   3  13        0.04        2.02      2.77 o
   0   3  13        6.18        0.18      4.07 o
   1   3  13        0.28       -3.83      3.83 o
   2   3  13        1.16       -2.17      5.50 o
   3   3  13        0.49       -0.72      4.88 o
   4   3  13        0.02        1.48      5.32 o
   5   3  13        0.58       -5.29      5.75 o
   6   3  13        0.25       -3.47      5.63 o
   7   3  13        1.24        4.74      4.05 o
   8   3  13        1.35        5.13      4.02 o
   9   3  13        0.03       -6.60      6.60 o
  10   3  13        0.70       -4.78      6.32 o
  11   3  13        0.44        2.25      6.78 o
 -16   4  13        0.73        5.94      6.55 o
 -15   4  13        1.84        2.19      6.54 o
 -14   4  13        1.84        2.99      5.74 o
 -13   4  13        0.68        3.14      4.43 o
 -12   4  13        1.88        3.64      5.81 o
 -11   4  13        0.10        2.18      4.18 o
 -10   4  13        0.12        0.00      5.95 o
  -9   4  13        1.65        3.08      5.68 o
  -8   4  13        3.94        9.27      4.16 o
  -7   4  13        1.29        2.23      4.00 o
  -6   4  13        0.00       -4.80      5.56 o
  -5   4  13        0.04       -4.41      5.77 o
  -4   4  13        1.95        7.14      3.83 o
  -3   4  13        0.53        1.64      3.95 o
  -2   4  13        0.20        1.19      3.58 o
  -1   4  13        5.63        3.23      3.37 o
   0   4  13        2.42        0.38      3.81 o
   1   4  13        0.00        1.32      3.69 o
   2   4  13        4.87        3.88      3.34 o
   3   4  13        6.77       10.79      4.23 o
   4   4  13        1.77        3.89      5.61 o
   5   4  13        1.93       -6.64      6.64 o
   6   4  13        0.01       -1.63      5.95 o
   7   4  13        0.14       -2.51      5.53 o
   8   4  13        0.00        5.68      4.39 o
   9   4  13        0.10       -2.69      6.78 o
  10   4  13        0.04        1.38      6.71 o
 -13   5  13        0.14       -3.16      5.95 o
 -12   5  13        0.44       -0.88      6.28 o
 -11   5  13        0.49       -1.72      6.18 o
 -10   5  13        0.00        0.85      5.51 o
  -9   5  13        0.10        5.44      5.90 o
  -8   5  13        0.01       -0.41      6.22 o
  -7   5  13        0.01        1.21      5.95 o
  -6   5  13        1.08        2.00      5.60 o
  -5   5  13        1.10       -5.84      5.84 o
  -4   5  13        1.69        4.33      5.35 o
  -3   5  13        0.76        3.57      5.46 o
  -2   5  13        0.23       -0.15      3.99 o
  -1   5  13        0.81        2.78      2.81 o
   0   5  13        0.11       -0.16      4.60 o
   1   5  13        0.02        0.84      4.06 o
   2   5  13        1.00        5.37      4.01 o
   3   5  13        0.14       -6.05      6.05 o
   4   5  13        0.05       -6.22      6.22 o
   5   5  13        0.37        5.17      6.33 o
   6   5  13        0.28        4.85      5.39 o
   7   5  13        0.03        5.42      6.36 o
  -9   6  13        0.17       -7.41      7.41 o
  -8   6  13        1.41        7.24      4.49 o
  -7   6  13        0.03        2.22      6.41 o
  -6   6  13        0.49       -3.08      6.35 o
  -5   6  13        0.22        1.30      6.61 o
  -4   6  13        2.04        7.81      4.54 o
  -3   6  13        2.90        8.54      4.56 o
  -2   6  13        0.11       -4.39      4.68 o
  -1   6  13        2.57        0.57      4.81 o
   0   6  13        0.06       -2.63      4.63 o
   1   6  13        0.02       -0.62      4.71 o
   2   6  13        0.31        4.35      4.67 o
   3   6  13        0.05       -5.05      6.77 o
 -18   0  14        7.14        7.01      5.20 o
 -17   0  14        0.12       -6.52      6.52 o
 -16   0  14        0.16       -6.79      6.79 o
 -15   0  14        1.94        4.11      4.37 o
 -14   0  14        0.59        0.20      4.34 o
 -13   0  14        1.37        4.62      5.58 o
 -12   0  14        1.87       -0.75      5.75 o
 -11   0  14        0.00        2.38      3.68 o
 -10   0  14        0.56        6.44      3.53 o
  -9   0  14        4.87        1.40      5.27 o
  -8   0  14        1.83       -2.08      5.52 o
  -7   0  14        5.14        4.08      5.20 o
  -6   0  14        0.85        2.37      4.63 o
  -5   0  14        0.01       -4.73      5.28 o
  -4   0  14        0.11        4.38      4.83 o
  -3   0  14        2.23        3.35      4.97 o
  -2   0  14        0.00        1.98      3.57 o
  -1   0  14       16.20       11.43      2.88 o
   0   0  14        3.08        6.17      2.46 o
   1   0  14        2.48       -3.17      5.72 o
   2   0  14        1.15        1.75      3.68 o
   3   0  14        0.09        1.80      5.18 o
   4   0  14        0.27        0.00      5.49 o
   5   0  14        0.06       -4.16      5.87 o
   6   0  14        0.02        5.21      3.91 o
   7   0  14        1.08       -5.53      6.46 o
   8   0  14        3.79        4.52      6.20 o
   9   0  14        0.22        3.36      4.27 o
  10   0  14        5.63        2.61      4.69 o
  11   0  14        0.76       -1.36      5.80 o
 -18   1  14        2.33        5.18      4.67 o
 -17   1  14        1.50        4.66      7.55 o
 -16   1  14        3.45        7.86      3.70 o
 -15   1  14       12.14       18.04      3.39 o
 -14   1  14        7.53       12.71      4.70 o
 -13   1  14        1.29       -0.71      3.99 o
 -12   1  14        1.45        3.38      4.07 o
 -11   1  14        1.36        4.84      3.98 o
 -10   1  14        5.48        5.40      3.89 o
  -9   1  14       23.89       33.88      4.70 o
  -8   1  14        0.01       -3.63      4.93 o
  -7   1  14        5.76        7.91      5.33 o
  -6   1  14       11.17       19.91      6.68 o
  -5   1  14        0.26        1.59      2.91 o
  -4   1  14        3.74       10.62      2.54 o
  -3   1  14        4.91       -1.03      3.78 o
  -2   1  14        1.46        3.93      2.14 o
  -1   1  14        0.02       -0.08      2.55 o
   0   1  14        0.94        3.46      1.97 o
   1   1  14        0.50        2.20      2.04 o
   2   1  14        0.39       -2.51      2.51 o
   3   1  14        0.05       -0.93      6.88 o
   4   1  14        0.02        0.56      3.86 o
   5   1  14        0.33        0.99      3.99 o
   6   1  14        0.01        6.34      3.31 o
   7   1  14        0.79       -4.07      4.07 o
   8   1  14        0.28        2.92      4.23 o
   9   1  14        0.00       -1.32      3.50 o
  10   1  14        0.01        5.81      3.40 o
  11   1  14        0.51        2.38      4.54 o
 -17   2  14        4.77       10.60      3.23 o
 -16   2  14        0.01        5.46      3.63 o
 -15   2  14        2.37        2.16      4.54 o
 -14   2  14        2.51        0.92      5.24 o
 -13   2  14        0.05       -4.25      4.25 o
 -12   2  14        5.04       11.98      3.49 o
 -11   2  14        1.60        3.55      4.02 o
 -10   2  14        0.47        3.42      4.04 o
  -9   2  14       12.91       21.42      3.12 o
  -8   2  14        0.01        0.65      3.14 o
  -7   2  14        6.99        8.86      3.40 o
  -6   2  14        6.00        4.71      3.03 o
  -5   2  14        0.89        2.62      3.55 o
  -4   2  14        0.02       -3.79      3.79 o
  -3   2  14        1.12        3.23      3.09 o
  -2   2  14        0.15       -2.68      2.68 o
  -1   2  14        0.03        2.13      2.31 o
   0   2  14        0.31       -1.32      2.61 o
   1   2  14        0.00        3.23      2.27 o
   2   2  14        4.38        8.04      2.23 o
   3   2  14        0.04       -1.66      3.95 o
   4   2  14        0.62       -3.26      4.01 o
   5   2  14        0.28        1.56      4.01 o
   6   2  14        0.00       -4.29      4.29 o
   7   2  14        0.01        2.68      3.95 o
   8   2  14        0.34        5.08      9.26 o
   9   2  14        0.00        1.50      3.53 o
  10   2  14        0.31        0.46      4.48 o
 -16   3  14        0.50       -7.47      7.47 o
 -15   3  14        1.60       14.11      4.31 o
 -14   3  14        5.35       -4.72      7.06 o
 -13   3  14        1.48        3.79      6.41 o
 -12   3  14        5.20        0.00      6.68 o
 -11   3  14        2.46        8.20      4.21 o
 -10   3  14       10.18       16.47      4.43 o
  -9   3  14        1.87       -1.94      6.10 o
  -8   3  14        4.52       12.80      3.89 o
  -7   3  14        8.97        8.60      4.21 o
  -6   3  14        0.59        2.99      5.19 o
  -5   3  14        0.00       -4.46      5.55 o
  -4   3  14        0.59       -2.97      5.73 o
  -3   3  14        1.06        2.95      5.29 o
  -2   3  14        1.69        3.30      3.76 o
  -1   3  14       10.55        4.44      4.44 o
   0   3  14        3.33        2.83      3.14 o
   1   3  14        2.12        4.17      4.15 o
   2   3  14        4.58        5.54      3.33 o
   3   3  14        0.38       -4.71      5.52 o
   4   3  14        0.40        4.83      5.75 o
   5   3  14        0.02        2.06      5.78 o
   6   3  14        0.00       -0.42      5.32 o
   7   3  14        0.14        5.57      5.95 o
   8   3  14        0.00        0.89      6.37 o
   9   3  14        0.02        0.92      5.85 o
 -14   4  14        0.00       -3.18      6.75 o
 -13   4  14        0.12       -6.87      6.87 o
 -12   4  14        1.24       -5.18      6.69 o
 -11   4  14        0.03        5.32      4.05 o
 -10   4  14        1.03       -2.09      6.49 o
  -9   4  14        2.95       -4.97      6.33 o
  -8   4  14        0.25       -0.82      5.45 o
  -7   4  14        0.35       -0.40      4.03 o
  -6   4  14        1.23        0.40      5.80 o
  -5   4  14        0.08        5.58      5.81 o
  -4   4  14        1.21        2.79      5.94 o
  -3   4  14        0.26        1.58      5.94 o
  -2   4  14        0.09       -4.08      4.08 o
  -1   4  14        0.33        4.00      3.88 o
   0   4  14        1.19       -3.59      8.56 o
   1   4  14        0.01       -0.54      3.52 o
   2   4  14        5.60        5.04      3.68 o
   3   4  14        0.49        2.09      5.95 o
   4   4  14        0.07       -6.20      6.20 o
   5   4  14        0.57        2.37      4.46 o
   6   4  14        0.00       -3.53      6.46 o
   7   4  14        0.21       13.34      4.32 o
 -11   5  14        1.48        5.05      6.54 o
 -10   5  14        1.81        3.61      6.92 o
  -9   5  14        0.00       -2.24      6.58 o
  -8   5  14        0.09        0.00      6.12 o
  -7   5  14        0.09       -6.92      6.92 o
  -6   5  14        1.03       -5.14      5.84 o
  -5   5  14        0.52       -6.90      6.90 o
  -4   5  14        0.93        0.42      6.24 o
  -3   5  14        0.58        3.00      5.75 o
  -2   5  14        0.05       -4.73      4.73 o
  -1   5  14        1.06        0.58      4.32 o
   0   5  14        0.10        2.15      6.68 o
   1   5  14        0.39        2.19      4.44 o
   2   5  14        0.00        3.41     13.79 o
   3   5  14        0.87       -7.08      7.08 o
   4   5  14        0.18        5.45      4.41 o
 -16   1  15        0.02       -0.93      4.91 o
 -15   1  15        0.58       -1.74      4.49 o
 -14   1  15        0.00        1.88      4.13 o
 -13   1  15        0.00        2.40      3.33 o
 -12   1  15        0.03       -3.86      4.14 o
 -11   1  15        0.08        0.05      3.37 o
 -10   1  15        0.31       -4.21      4.21 o
  -9   1  15        0.03       -4.18      4.18 o
  -8   1  15        0.20        0.77      4.07 o
  -7   1  15        1.13        0.65      3.21 o
  -6   1  15        0.51       -0.22      3.90 o
  -5   1  15        1.18        3.14      3.43 o
  -4   1  15        0.05       -2.28      4.50 o
  -3   1  15        0.07       -5.50      8.38 o
  -2   1  15        0.00       -2.79      2.79 o
  -1   1  15        0.33       -0.12      2.68 o
   0   1  15        0.90        2.44      2.44 o
   1   1  15        1.95       -2.87      2.87 o
   2   1  15        2.06        1.34      2.61 o
   3   1  15        0.01        5.91      3.48 o
   4   1  15        1.14       -3.43      4.49 o
   5   1  15        0.42        2.78      4.17 o
   6   1  15        0.07       -3.19      4.25 o
   7   1  15        0.04       -0.37      5.87 o
   8   1  15        0.08       -5.54      6.09 o
 -15   2  15        2.87       -1.57      4.74 o
 -14   2  15        0.82       -2.42      4.99 o
 -13   2  15        0.19       -4.48      4.55 o
 -12   2  15        0.05       -2.95      4.45 o
 -11   2  15        1.14       -3.37      4.50 o
 -10   2  15        3.52        1.63      4.44 o
  -9   2  15        8.20       10.14      3.21 o
  -8   2  15        0.23        0.92      3.97 o
  -7   2  15        6.37       10.58      2.99 o
  -6   2  15        5.34        4.74      4.93 o
  -5   2  15        1.11       -1.57      4.44 o
  -4   2  15        2.54        8.41      2.91 o
  -3   2  15        0.06        4.39      3.11 o
  -2   2  15        0.00       -1.48      2.96 o
  -1   2  15        0.02        2.11      2.50 o
   0   2  15        0.54        1.24      2.55 o
   1   2  15        0.62        2.00      2.57 o
   2   2  15        0.44        2.13      3.09 o
   3   2  15        0.19       -2.89      8.38 o
   4   2  15        0.00       -1.90      4.43 o
   5   2  15        0.11        1.57      4.82 o
   6   2  15        0.00       -0.43      4.36 o
   7   2  15        0.07       -4.91      4.91 o
   8   2  15        0.02        0.36      4.55 o
 -13   3  15        0.26       -2.26      6.17 o
 -12   3  15        3.97       12.01      4.38 o
 -11   3  15        0.12       -6.17      6.17 o
 -10   3  15        2.49        2.54      6.13 o
  -9   3  15        0.06        5.46      6.01 o
  -8   3  15        1.09       -3.32      6.31 o
  -7   3  15        0.10       -2.84      5.44 o
  -6   3  15        0.08       -5.68      5.93 o
  -5   3  15        0.08        5.27      3.92 o
  -4   3  15        0.37       -5.90      5.90 o
  -3   3  15        0.66        0.80      4.09 o
  -2   3  15        0.47        3.62      4.05 o
  -1   3  15        0.10       -4.80      6.87 o
   0   3  15        0.01        2.86      4.07 o
   1   3  15        0.23       -0.77      5.79 o
   2   3  15        0.30        1.90      4.05 o
   3   3  15        0.30        9.40      3.86 o
   4   3  15        0.08       -0.44      5.95 o
   5   3  15        0.08       -2.24      6.21 o
   6   3  15        0.02       -6.82      7.43 o
 -11   4  15        0.17        3.65      6.05 o
 -10   4  15        0.01        4.49      6.09 o
  -9   4  15        0.01        7.57      4.21 o
  -8   4  15        0.03       -3.09      6.27 o
  -7   4  15        0.00        7.99      3.86 o
  -6   4  15        1.42       10.35      3.85 o
  -5   4  15        0.00       -4.75      6.09 o
  -4   4  15        0.32       -6.70      6.70 o
  -3   4  15        0.15       -4.72      5.87 o
  -2   4  15        0.42       -0.16      3.55 o
  -1   4  15        0.05       -4.34      4.34 o
   0   4  15        0.01        0.09      7.01 o
   1   4  15        0.04       -4.51      4.51 o
   2   4  15        0.86        0.55      4.15 o
   3   4  15        0.13        0.00      6.84 o
   4   4  15        0.07       -1.37      6.16 o
  -5   5  15        0.01       -2.28      6.72 o
  -4   5  15        0.06       -1.37      4.64 o
  -3   5  15        0.03        1.38      6.13 o
 -14   0  16        4.95       13.75      4.63 o
 -13   0  16        5.92        9.40      5.17 o
 -12   0  16        0.33       -6.27      6.27 o
 -11   0  16        0.48        8.19      4.23 o
 -10   0  16        3.14        0.00      6.47 o
  -9   0  16        3.12        8.13      4.29 o
  -8   0  16        4.24       -1.25      6.23 o
  -7   0  16        3.29       -5.70      6.04 o
  -6   0  16        0.18        1.63      6.20 o
  -5   0  16        0.86        5.70      6.01 o
  -4   0  16        2.39        1.22      6.57 o
  -3   0  16        4.13       -3.24      6.85 o
  -2   0  16        7.56       12.75      9.44 o
  -1   0  16        0.99        5.23      3.23 o
   0   0  16        0.01        3.68      3.47 o
   1   0  16        0.86        0.12      3.48 o
   2   0  16        0.11       -4.56      4.56 o
   3   0  16        0.11        6.47      4.06 o
   4   0  16        1.49        5.52      4.87 o
   5   0  16        0.01       -4.06      6.11 o
   6   0  16        0.00        6.21      4.27 o
 -13   1  16        0.84       -4.74      4.74 o
 -12   1  16        0.81        3.63      3.46 o
 -11   1  16        2.75        3.30      4.46 o
 -10   1  16        3.34        6.83      3.19 o
  -9   1  16        0.16        1.73      3.93 o
  -8   1  16        0.27       -1.24      4.41 o
  -7   1  16        1.07       -1.63      4.11 o
  -6   1  16       11.39       18.58      3.21 o
  -5   1  16        9.96       11.09      3.40 o
  -4   1  16        0.84        7.65      3.03 o
  -3   1  16        0.02       -0.10      3.46 o
  -2   1  16        0.02        2.33      2.55 o
  -1   1  16        0.09       -1.96      3.01 o
   0   1  16        0.60        3.01      2.58 o
   1   1  16        0.53        2.56      2.71 o
   2   1  16        0.92        2.02      3.22 o
   3   1  16        0.13       -3.06      4.45 o
   4   1  16        0.00        1.58      4.37 o
   5   1  16        0.07       -2.50      4.67 o
 -12   2  16        0.00       -0.23      4.48 o
 -11   2  16        0.02       -2.82      4.37 o
 -10   2  16        0.05       -4.72      4.72 o
  -9   2  16        3.19        5.07      7.76 o
  -8   2  16        3.95       10.60      3.19 o
  -7   2  16        0.01       -3.85      4.11 o
  -6   2  16        0.87        5.69      4.31 o
  -5   2  16        1.29       -0.43      4.94 o
  -4   2  16        0.09       -3.64      6.96 o
  -3   2  16        2.74        1.60      5.58 o
  -2   2  16        3.04        8.41      2.74 o
  -1   2  16        0.55        2.98      2.70 o
   0   2  16        0.36        5.51      2.60 o
   1   2  16        0.26       -3.12      3.12 o
   2   2  16        0.90        3.05      2.82 o
   3   2  16        0.56        3.37      4.14 o
   4   2  16        0.32       -4.48      4.48 o
 -10   3  16        0.14       -3.65      6.48 o
  -9   3  16        0.62       -2.72      6.93 o
  -8   3  16        0.10        4.03      6.54 o
  -7   3  16        1.68        5.72      4.55 o
  -6   3  16        0.31        3.96      6.69 o
  -5   3  16        0.42       -5.29      5.91 o
  -4   3  16        1.00       -3.08      6.27 o
  -3   3  16        0.00       -4.38      6.28 o
  -2   3  16        0.03       -0.01      4.62 o
  -1   3  16        0.00        0.30     10.05 o
   0   3  16        0.15       -2.48      6.73 o
   1   3  16        0.00       -2.46      4.58 o
   2   3  16        1.08        2.83      3.60 o
  -9   1  17        0.31       -1.32      4.82 o
  -8   1  17        0.12        2.75      4.76 o
  -7   1  17        1.07       -1.21      5.82 o
  -6   1  17        0.06       -4.59      7.83 o
  -5   1  17        0.70       -4.83      4.83 o
  -4   1  17        2.08        1.96      4.69 o
  -3   1  17        0.11        2.90      4.24 o
  -2   1  17        0.91       -0.05      2.84 o
  -1   1  17        0.12        0.27      2.84 o
   0   1  17        0.00       -2.01      3.30 o
   1   1  17        0.03       -1.56      3.29 o
  -7   2  17        2.35        3.52      3.82 o
  -6   2  17        0.00       -1.83      4.68 o
  -5   2  17        0.70        2.83      3.75 o
  -4   2  17        0.85        1.62      4.61 o
  -3   2  17        0.01        1.25      4.37 o
  -2   2  17        0.45       -0.08      3.16 o
  -1   2  17        0.01       -2.52      3.25 o
 
